# Supplementary material for: A linear programming approach for estimating the structure of a sparse linear genetic network from transcript profiling data
Source: Algorithms Mol Biol. 2009 Feb 24;4:5. doi: 10.1186/1748-7188-4-5 (PMC2654898; doi:10.1186/1748-7188-4-5)
Supplement: Additional file 1 — The codes of LP-SLGN are available here. [file 1748-7188-4-5-S1.tar]

Archive with 19 entries (17 files):
- LP-SLGN
- LP-SLGN/runLPSLGN.csh
- LP-SLGN/README.txt
- LP-SLGN/slgn_err.m
- LP-SLGN/threshold.m
- LP-SLGN/SLGN_LOO.m
- LP-SLGN/lpPOS_lasso.m
- LP-SLGN/SLGN.m
- LP-SLGN/LPSLGN.m
- LP-SLGN/lpGEN_lasso.m
- LP-SLGN/input
- LP-SLGN/input/Elu.dat
- LP-SLGN/input/elu.dat
- LP-SLGN/input/genenames.txt
- LP-SLGN/input/cold.dat
- LP-SLGN/input/diau.dat
- LP-SLGN/input/heat.dat
- LP-SLGN/input/cdc15.dat
- LP-SLGN/input/alpha.dat
