# Supplementary material for: A linear programming approach for estimating the structure of a sparse linear genetic network from transcript profiling data
Source: Algorithms Mol Biol. 2009 Feb 24;4:5. doi: 10.1186/1748-7188-4-5 (PMC2654898; doi:10.1186/1748-7188-4-5)
Supplement: Additional file 1 — The codes of LP-SLGN are available here. [file 1748-7188-4-5-S1.tar › LP-SLGN/runLPSLGN.csh]

#!/bin/csh -f

# Example method for running ROBUST LIKNON
# from the Unix C-shell.
# this script is set up so that you can loop through a setof
# data files (the 'df' variable), and for each data,
# loop through a set of C values.  For each data, C value,
# matlab is started new, variables set and robust liknon run.
# a log file is saved in a subdirectory "logs".

set p = "alpha"

#A loop through the list of data files
foreach df (alpha)

#A loop through the C values. typical C is from 0.001 to 10
foreach C ( 0.1 0.3 0.5 0.7 0.9 )
echo "STARTING RUN ON DATA FILE " $df ", with cost " $C
set logf="logs/log_"$df"_"$C
matlab -nojvm -nodisplay <<EOF >>$logf
cost = $C
NAMESFILE = 'genenames.txt'
databasename = '$df'
datadir = 'input'
doPOS = 1
doGEN = 1
doLOO = 0

run LPSLGN

quit
EOF

end

end
