# Supplementary material for: A linear programming approach for estimating the structure of a sparse linear genetic network from transcript profiling data
Source: Algorithms Mol Biol. 2009 Feb 24;4:5. doi: 10.1186/1748-7188-4-5 (PMC2654898; doi:10.1186/1748-7188-4-5)
Supplement: Additional file 1 — The codes of LP-SLGN are available here. [file 1748-7188-4-5-S1.tar › LP-SLGN/README.txt]

LP-SLGN is a method of using linear programming to solve an approximation
to the problem "find the Genetic Networks among large number of gene form 
microarray or transcript profile of them". 

The Matlab routines here perform this function, aimed for use on microarray 
data.  

There are many different options and variables that control the
operation.  Some are mandatory, most are optional.  The proper 
variable settings can be typed interactively into Matlab, but this
is tedious.  Because of this, we usually use a shell-script 
method to set and iterate through these options (for instance, 
perform runs on a range of C values).  See the runLPSLGN.csh file.


INPUT FILES
The input data file should be a tab delimited text file.
The biological mapping is the data file consists of a few (tens+) experiments
measuring thousands of genes.  Each row is a single experiment, the 
columns are the genes.  Thus the file is very wide (thousands of columns).

Note:
 The orientation of the data is rotated with respect to the most
 normal way data is stored.  The normal way is having the long dimension
 in rows (so genes are per row).
 There is a built-in ability to "rotate" (transpose) the data
 matrix (ROTATEDATA = 1).

The input files names are all user settable.  In the example
the input data comes from a subdirectory called 'input', the
data file name is set by the script (there is only 1 in the example)
and the file of human-understandable strings for each gene is 
called 'genenames.txt'.

MAIN OPTIONS

doPOS  		Enable performing "Positive Class LP", which solves 
		LP's considering only positive value of weights.
doGEN  		Enable performing "General Class LP", which solves 
		LP's considering general value of weights.
C       	The C value
FACTOR  	Scale factor used to multiply the input data matrix.

datadir  	Directory where data is.
databasename  	Just file name where data is, no extension, must have .dat.
NAMESFILE 	File of human-readable strings
doLOO    	Enable performing Leave-One-Out (LOO) testing. (takes a long time.)


PROGRAM OPERATION:

First, the input variables are error checked.
Then the input data file(s) are read into matrices and the scaling
and rotations applied.
If (doPOS > 0), a  Positive class LP is run. Network is built. 
Nework can be evaluated calculating Error in graph and Sparsity of it.
and LOO can be run.

If (doGEN > 0),a  General class LP is run. Network is built. 
Nework can be evaluated calculating Error in graph and Sparsity of it.
and LOO can be run. 

Network Error and sparsity statistics are output for both solutions.


OUTPUT DIRECTORY:
The output directory will be the name of the data file prepended
to the C value , 'Static/Dynamic' and 'pos/gen'.

OUTPUT FILES:

Output files go into the output directory.

Every output directory contains tow files for each gene. 

One file is "influenced_by" followed by gene number and ".out". 
The file contained list of the genenames , the corresponding 
gene is influenced by . 

One file is "influencing" followed by gene number and ".out".
The file contained list of the genenames,the corresponding 
gene influencing . 


The "network.dat" contain the the total network among genes. 
Every row in this file is for every gene. Each row contains 
a vectors of numbers. first number of the vector is the gene 
which is influence by the rest of the gene in that row.
 
The "matrix.dat" file contains the network in matrix form
if (i;j) cell is 1 then it indicates that i'th gene is influenced 
by j'th gene and if it is 0 then i'th is not influenced by j'th. 

The "error.dat" file contains statistical measure of network. 
Every row describe the measure for each gene. Each row contains 
4 colunms . First one show error, second one indicated number of 
gene influenceing the corresponding gene or sparsity as descrided, 
third one is sum_of_abosulte_values_of_all element_of_weight_vectors 
and forth shows value of exit flag of "linprog",the lp solver we used 
here.

      1  LINPROG converged to a solution X.
      0  Maximum number of iterations reached.
     -2  No feasible point found.
     -3  Problem is unbounded.
     -4  NaN value encountered during execution of algorithm.
     -5  Both primal and dual problems are infeasible.
     -7  Search direction became too small; no further progress can be made. 
 

The "loo_error.dat" file contains LOO for each gene in each row. Each row contains 
'index number of gene','average LOO error for one particular gene' and 
'variance of LOO error'.


INSTALLATION:
Requires Matlab, and a knowledge of how to run Matlab.
The most basic way is to have all the enclosed .m files in a single
directory, and start matlab from there.  Then the command to the
Matlab prompt:
run LPSLGN
will run LPSLGN.m

EXAMPLEs
The supplied 'input' directory contains a tiny example.
The supplied output directories are the expected outputs
from using this example.
When inside of matlab, the command:

   run xxxx

would try to run the xxxx.m program

WHAT DOES THIS SYSTEM DO?

LPSLGN.m varifies the Parameter values and run SLGN.m and SLGN_loo.m if "doLOO=1".
SLGN.m form actual network. and gives "network.dat", "error.dat" and ".out" files 
as output.

SLGN_LOO.m evaluates the LOO error of the Network. It gives "loo_error.dat" as
output. 

   
HOW DO I MAKE THE INPUT DATA MATRIX FILE?
Since LPSLGN wants a very wide file (thousands of columns), Excel
can not be used to make it (it has a 255 column limit :).  However,
LPSLGN can auto-rotate the data (ROTATEDATA=1).

So if you are using Excel, and have your data with genes as rows,
and samples as columns. Then strip off any header columns 
(and header rows) so you are only saving the numeric data.  
Then save it as "TAB delimted text". This should then be directly 
inputable into the LPSLGN system, if you use the ROTATEDATA option.
There maybe a problem with the differences between Microsoft
and Unix end-of-line characters (Unix uses a single LINEFEED
character, whereas Microsoft uses the CARRIAGE RETURN/LINEFEED
pair).  If you experience any oddities where the files don't
seem to be read correctly, use the standard "dos2unix" command
on the input files.


EXAMPLE
This is what the first iteration of the C-shell script runLPSLGN.csh runs,
and you can type these parameters into matlab and run it by hand.

matlab -nojvm -nodisplay 
cost = 1
NAMESFILE = 'genenames.txt'
databasename = 'alpha'
datadir = 'input'
doPOS = 1
doGEN = 1
doLOO = 1
run LPSLGN
