# Supplementary material for: A linear programming approach for estimating the structure of a sparse linear genetic network from transcript profiling data
Source: Algorithms Mol Biol. 2009 Feb 24;4:5. doi: 10.1186/1748-7188-4-5 (PMC2654898; doi:10.1186/1748-7188-4-5)
Supplement: Additional file 1 — The codes of LP-SLGN are available here. [file 1748-7188-4-5-S1.tar › LP-SLGN/slgn_err.m]

function err = slgn_err(tstX,tstY,alpha)
%SVCERROR Calculate SVC Error
%
%  Usage: err = svcerror(trnX,trnY,tstX,tstY,ker,alpha,bias)
%
%  Parameters: trnX   - Training inputs
%              trnY   - Training targets
%              tstX   - Test inputs
%              tstY   - Test targets
%              ker    - kernel function
%              beta   - Lagrange Multipliers
%              bias   - bias
%
%  Author: Steve Gunn (srg@ecs.soton.ac.uk)

    m=length(tstY)
    predictedY = tstX*alpha;
    err = predictedY - tstY;
    %plot(err,'g')
    err =sum(abs(err));
    err= err/m;
  end
