# Supplementary material for: A linear programming approach for estimating the structure of a sparse linear genetic network from transcript profiling data
Source: Algorithms Mol Biol. 2009 Feb 24;4:5. doi: 10.1186/1748-7188-4-5 (PMC2654898; doi:10.1186/1748-7188-4-5)
Supplement: Additional file 1 — The codes of LP-SLGN are available here. [file 1748-7188-4-5-S1.tar › LP-SLGN/threshold.m]

function [thresholdedA, num] = threshold(a, v)
% set all vector values less than v to zero.
m = size(a);
num = 0;
thresholdedA = a;
for ii = 1:m
  if (abs(a(ii)) < v)
    if (a(ii) ~= 0.0) 
      num = num + 1;
    end;
    thresholdedA(ii) = 0;
  end
end
