# Supplementary material for: A linear programming approach for estimating the structure of a sparse linear genetic network from transcript profiling data
Source: Algorithms Mol Biol. 2009 Feb 24;4:5. doi: 10.1186/1748-7188-4-5 (PMC2654898; doi:10.1186/1748-7188-4-5)
Supplement: Additional file 1 — The codes of LP-SLGN are available here. [file 1748-7188-4-5-S1.tar › LP-SLGN/SLGN_LOO.m]

%C = 0.9
%databasename = 'alpha'
%datadir = 'input'
%doGEN=0
%doPOS=1
%ROTATEDATA=1
%%%%%%%%%%%%%%%%%%%%%
%%%  HIGHLY SUGGESTED, overide internal defaults.
%NAMESFILE = 'input/genenames.txt'

%%%%%%%%%%%%%%%%%%%%%%%%%%55

if exist('SMALLVALUE','var') < 1
  SMALLVALUE = 1e-10; % threshold used to zero out small values.
  % this thresholding should be done better, with auto-scaling
  % of the data.  thresholding should be considered a hack
  % because the solution vector is not re-solved after being zeroed.
end;

%%%%%%%%%%%%%%%%%%%%%%%%%%%%%%%%%%%%%%%%%%%%%%%%%%%%%%%%%%%%%%%%%

fprintf('Loading data file...\n');
% The data file is assumed to be very wide, genes in columns,
% experiments in rows.  The last column is the label of the
% experiment.

tr = strcat(datadir,'/', databasename,'.dat');
trdata = load(tr);
if ROTATEDATA > 0
  trdata = trdata';
  fprintf('ROTATEDATA is set, data rotated.\n');
end;


[m,n] = size(trdata);  %m is number of samples, n-1 is number of genes.
numgenes = n;
%Make up the output directory name, create it and
%set some other file names.
str = strcat(databasename,'C',num2str(C),'_static_pos');
str1 = strcat(databasename,'C',num2str(C),'_static_gen');

M_pos=load(strcat(str,'/matrix.dat'));
M_gen=load(strcat(str1,'/matrix.dat'));


if(doPOS > 0.5)
    fstr = strcat(str,'/loo_error.dat'); 
    foutl=fopen(fstr,'w')
end
if(doGEN > 0.5)
    fstr1 = strcat(str1,'/loo_error.dat'); 
    foutl1=fopen(fstr1,'w')
end
trg = strcat(datadir,'/', NAMESFILE );
fid = fopen(trg);
EOF = feof(fid);
i=1;
while EOF < 1
    g=fgets(fid);
    l=length(g);
    genenames(i,1:l)=g;
    i=i+1;
    EOF = feof(fid);
end
i=i-1;
if (i < n)
    fprintf('number of gene is grater that name of gene present in gene list...');
    exit(0);
end


%%%%%%%%%%%%%%%%%%%%%%%%%%%%%%%%%%%%%%%%%%%%%%
%do SLGN 
n_pos=0;
AvErr_pos=0;
n_gen=0;
AvErr_gen=0;


for gen=1:1:n
	y=trdata(:,gen);
	xin = FACTOR * xin;

	if (doPOS > 0.5)
        I=find(M_pos(gen,:));
        xin=trdata(:,I);
        looErr=zeros(m,1);
        mm=0;
        chk_pos=0
        for profile =1:1:m
            %generating loo data
            testy=y(profile,:);
            testx=xin(profile,:);
	    	x_loo=[xin(1:profile-1,:) 
                        xin(profile+1:m,:)];
                y_loo=[y(1:profile-1,:) 
                        y(profile+1:m,:)];
            [w,v,exf] = lpPOS_lasso(x_loo,y_loo,C);
            if exf ~= 1
                continue;
            end 
            chk_pos=1;
            fprintf('Positive class end   at %s\n',datestr(now));
            [w, zeroedNum] = threshold(w, SMALLVALUE);
            looErr(profile,1)= slgn_err(testx,testy,w); %error of loo;
            mm=mm+1;
        end
        
        fprintf(foutl,' %d \t %g \t %g \n', gen, sum(abs(looErr))/mm,var(looErr)/mm);
		if(chk_pos==1)
            n_pos=n_pos+1;
            AvErr_pos=AvErr_pos + sum(abs(looErr))/mm;
        end
    end

    if (doGEN > 0.5)
	    I=find(M_gen(gen,:));
        xin=trdata(:,I);
        looErr=zeros(m,1);
        mm=0;
        chk_gen=0
        for profile =1:1:m
            %generating loo data
            testy=y(profile,:);
            testx=xin(profile,:);
	       % if (profile ==1)
		   %     x_loo= xin(2:m,:);
           %     y_loo=y(2:m,:);
        	%elseif (profile==m)
        	%	x_loo = xin(1:profile-1,:);
            %    y_loo=y(1:profile-1,:);
        	%else
        		x_loo=[xin(1:profile-1,:) 
                        xin(profile+1:m,:)];
                y_loo=[y(1:profile-1,:) 
                        y(profile+1:m,:)];
            %end
            %end of data generation
            [w,v,exf] = lpGEN_lasso(x_loo,y_loo,C);
            if exf ~= 1
                continue;
            end 
            chk_gen=1;
            fprintf('Positive class end   at %s\n',datestr(now));
            [w, zeroedNum] = threshold(w, SMALLVALUE);
            looErr(profile,1)= slgn_err(testx,testy,w); %error of loo;
            mm=mm+1;
        
        end
        fprintf(foutl1,' %d \t %g \t %g \n', gen, sum(abs(looErr))/mm, (m-1)*var(looErr)/mm);
		if(chk_gen==1)
            n_gen=n_gen+1;
            AvErr_gen=AvErr_gen + sum(abs(looErr))/mm;
        end
     
    end 
end
AvErr_pos=AvErr_pos/n_pos;
AvErr_gen=AvErr_gen/n_gen;

if(doPOS > 0.5)
fclose(foutl);
end
if(doGEN > 0.5)
fclose(foutl1);
end


%%%%%%%%%%%%%%
