# Supplementary material for: A linear programming approach for estimating the structure of a sparse linear genetic network from transcript profiling data
Source: Algorithms Mol Biol. 2009 Feb 24;4:5. doi: 10.1186/1748-7188-4-5 (PMC2654898; doi:10.1186/1748-7188-4-5)
Supplement: Additional file 1 — The codes of LP-SLGN are available here. [file 1748-7188-4-5-S1.tar › LP-SLGN/lpPOS_lasso.m]

function [w,v,exitflag] = lpPOS_lasso(X,Y,C)

% X is the matrix of data
% Y are the data labels (vector) 
% C is a constant for multiplying the slack variables.

[n, m]= size(X);
    eps=1e-4;
    epsilon = 1e-18;
    I=eye(n); 
% Construct the  matrix
%    fprintf('Constructing ...\n');
  
% vector f is the target function being minimized
    f = zeros(m,1);  % w
    f(m+1:m+2*n) = ones(2*n,1); % cover k and k*

    H = zeros(n, m+2*n); 
    
    for i=1:n
%     the blocks in H are for the w and slack vars k, k*.

%                    w       k      k*    
      H(i,:)  = [ X(i,:), I(i,:), -1*I(i,:)];  
    end

    b = Y;  % experimental value
    A=[ones(1,m), zeros(1,2*n)];
    
    vlb = zeros(m+2*n,1); % Set all variable bounds >= 0
    X0=zeros(m,1);
    X0(m+1:m+n)=(Y+abs(Y))/2;
    X0(m+n+1:m+2*n)=(abs(Y)-Y)/2;

    % Solve the Optimisation Problem
    %    fprintf('Optimising ...\n');
    st = cputime;
    
    [x,fval,exitflag,output,lambda] = linprog(f, A, C ,H, b, vlb,[],X0);

fprintf('LPOPT %g\n%d',fval,exitflag);    
   w = x(1:m); % weight vector
   kpos = x(m+1:m+n);  % the positive slacks, k
   kneg = x(m+n+1:m+2*n);  % the positive slacks, k*
   v = kpos - kneg; % error k _ k*
   for i =1 :m
     if(abs(w(i,1)) < epsilon)  % set to zero really tiny values
        w(i,1) = 0;
     end
   end

fprintf('Total error : %g\n',sum(abs(v)));
end    
