# Supplementary material for: A linear programming approach for estimating the structure of a sparse linear genetic network from transcript profiling data
Source: Algorithms Mol Biol. 2009 Feb 24;4:5. doi: 10.1186/1748-7188-4-5 (PMC2654898; doi:10.1186/1748-7188-4-5)
Supplement: Additional file 1 — The codes of LP-SLGN are available here. [file 1748-7188-4-5-S1.tar › LP-SLGN/SLGN.m]

%C = 0.9
%databasename = 'alpha'
%datadir = 'input'
%doGEN=0
%doPOS=1
%ROTATEDATA=1
%%%%%%%%%%%%%%%%%%%%%
%%%  HIGHLY SUGGESTED, overide internal defaults.
%NAMESFILE = 'input/genenames.txt'

%%%%%%%%%%%%%%%%%%%%%%%%%%55

if exist('SMALLVALUE','var') < 1
  SMALLVALUE = 1e-10; % threshold used to zero out small values.
  % this thresholding should be done better, with auto-scaling
  % of the data.  thresholding should be considered a hack
  % because the solution vector is not re-solved after being zeroed.
end;

%%%%%%%%%%%%%%%%%%%%%%%%%%%%%%%%%%%%%%%%%%%%%%%%%%%%%%%%%%%%%%%%%

fprintf('Loading data file...\n');
% The data file is assumed to be very wide, genes in columns,
% experiments in rows.  

tr = strcat(datadir,'/', databasename,'.dat');
trdata = load(tr);
if ROTATEDATA > 0
  trdata = trdata';
  fprintf('ROTATEDATA is set, data rotated.\n');
end;

[m,n] = size(trdata);  %m is number of samples, n is number of genes.
numgenes = n;
%Make up the output directory name, create it and
%set some other file names.
str = strcat(databasename,'C',num2str(C),'_static_pos');
str1 = strcat(databasename,'C',num2str(C),'_static_gen');
if(doPOS > 0.5)
    stat = mkdir(str);
    fstr = strcat(str,'/network.dat'); 
    fout =fopen(fstr,'w');
    fstr = strcat(str,'/error.dat'); 
    foutb=fopen(fstr,'w')
end
if(doGEN > 0.5)
    stat1 = mkdir(str1);
    fstr1 = strcat(str1,'/network.dat'); 
    fout1 =fopen(fstr1,'w');
    fstr1 = strcat(str1,'/error.dat'); 
    foutb1=fopen(fstr1,'w')
end

trg = strcat(datadir,'/', NAMESFILE );
fid = fopen(trg);
EOF = feof(fid);
i=1;
while EOF < 1
    g=fgets(fid);
    l=length(g);
    genenames(i,1:l)=g;
    i=i+1;
    EOF = feof(fid);
end
i=i-1;
if (i < n)
    fprintf('number of gene is grater that name of gene present in gene list...');
    exit(0);
end

    

%%%%%%%%%%%%%%%%%%%%%%%%%%%%%%%%%%%%%%%%%%%%%%
%do SLGN 
n_pos=0;
AvErr_pos=0;
SParsity_pos=0;
n_gen=0;
AvErr_gen=0;
SParsity_gen=0;


for gen=1:1:n
	y=trdata(:,gen);
	if (gen==1)
		xin = trdata(:,2:n);
	elseif (gen==n)
		xin =  trdata(:,1:gen-1);
	else
		xin=[trdata(:,1:gen-1) trdata(:,gen+1:n)];
	end
	%xin = FACTOR * xin;

	if (doPOS > 0.5)
		fprintf('Positive class start at %s\n',datestr(now));
  		[w,v,exf] = lpPOS_lasso(xin,y,C);
        	fprintf('Positive class end   at %s\n',datestr(now));
  		[w, zeroedNum] = threshold(w, SMALLVALUE);
  		tErr= slgn_err(xin,y,w);
		fprintf('Positive class solution made: %g errors, \n', tErr);
    
        fstr = strcat(str,'/influenced_by_',num2str(gen),'.out') 
        fouta =fopen(fstr,'w');
        %fprintf(fouta,'%s\n',cell2mat(genenames(gen,1)));
        numinw = 0;
        fprintf(fout,'\n%d\t',gen);
        for ii=1 : length(w)
    		%only note the number of genes where values that are not "zero"
            if(ii<gen)
                if (abs(w(ii)) > 1e-18) %basically a zero check.
                    fprintf(fout,'%d\t',ii);
                    fprintf(fouta,'%s\n',genenames(ii,:));
                    numinw = numinw + 1;
                end
            else 
              if (abs(w(ii)) > 1e-18) %basically a zero check.
                    fprintf(fout,'%d\t',ii+1);
                    fprintf(fouta,'%s\n',genenames(ii+1,:));
                    numinw = numinw + 1;
              end
            end
            
        end
    	fclose(fouta);
        fprintf(foutb,' %g\t %d \t %g \t %d\n', tErr,numinw ,sum(abs(w)),exf);
        if (exf==1)
            n_pos=n_pos+1;
        	AvErr_pos=AvErr_pos+tErr;
           SParsity_pos=SParsity_pos+numinw;
        end
	
    

    end
    if (doGEN > 0.5)
		fprintf('General class start at %s\n',datestr(now));
  		[w,v,exf] = lpGEN_lasso(xin,y,C);
      		fprintf('General class end   at %s\n',datestr(now));
  		[w, zeroedNum] = threshold(w, SMALLVALUE);
  		tErr= slgn_err(xin,y,w);
		fprintf('General class solution made: %g errors, \n', tErr);
    
        fstr1 = strcat(str1,'/influenced_by_',num2str(gen),'.out') 
        fouta1 =fopen(fstr1,'w');
        numinw = 0;
        fprintf(fout1,'\n%d\t',gen);
        for ii=1 : length(w)
    		%only note the number of genes where values that are not "zero"
    		if(ii<gen)
                if (abs(w(ii)) > 1e-18) %basically a zero check.
                    fprintf(fout1,'%d\t',ii);
                    fprintf(fouta1,'%s\n',genenames(ii,:));
                    numinw = numinw + 1;
                end
            else
                if (abs(w(ii)) > 1e-18) %basically a zero check.
                    fprintf(fout1,'%d\t',ii+1);
                    fprintf(fouta1,'%s\n',genenames(ii+1,:));
                    numinw = numinw + 1;
                end
            end
        end
    	fclose(fouta1);
        fprintf(foutb1,' %g\t %d \t %g \t %g\n', tErr,numinw ,sum(abs(w)),exf);
        if (exf==1)
            n_gen=n_gen+1;
            AvErr_gen=AvErr_gen+tErr;
        	SParsity_gen=SParsity_gen+numinw;
        end
    
    end 
end
AvErr_pos=AvErr_pos/n_pos;
SParsity_pos=SParsity_pos/n_pos;
AvErr_gen=AvErr_gen/n_gen;
SParsity_gen=SParsity_gen/n_gen;


if(doPOS > 0.5)
fclose(fout);
fclose(foutb);
end
if(doGEN > 0.5)
fclose(fout1);
fclose(foutb1);
end

%%%% 
%matrix strat
%%%%%%%%%%%%%%%%5
str = strcat(databasename,'C',num2str(C),'_static_pos');
str1 = strcat(databasename,'C',num2str(C),'_static_gen');
if(doPOS > 0.5)
    fstr = strcat(str,'/network.dat'); 
    fout =fopen(fstr,'r');
    fouta=fopen(strcat(str,'/matrix','.dat'),'w');
    M=zeros(605,605); 
    x=fgets(fout);
    for gen=1:1:605
        b=0;
    %while 1
        x=fgets(fout);
        if(x==-1)
            status = fseek(fout,0,-1);
            break;
        end
        L=str2num(x);
        M(gen,L)=1;
        M(gen,gen)=0;
        
        for i=1:1:605
            fprintf(fouta,'%d\t',M(gen,i));
        end   
        %end
        fprintf(fouta,'\n');
    end
    fclose(fout);
    fclose(fouta);   
    
    for gen =1:605
        L = find(M(:,gen))
        fstr = strcat(str,'/influenceing_',num2str(gen),'.out') 
        fouta =fopen(fstr,'w');
        %fprintf(fouta,'%s\n',cell2mat(genenames(gen,1)));
        for ii=1 : length(L)
    		%only note the number of genes where values that are not "zero"
            fprintf(fouta,'%s\n',genenames(L(ii),:));
        end
    	fclose(fouta);
    end
    
    
end

if(doGEN > 0.5)
    fstr1 = strcat(str1,'/network.dat'); 
    fout1 =fopen(fstr1,'r');
    fouta1=fopen(strcat(str1,'/matrix','.dat'),'w');
    M=zeros(605,605); 
    x=fgets(fout1);
    for gen=1:1:605
        b=0;
    %while 1
        x=fgets(fout1);
        if(x==-1)
            status = fseek(fout1,0,-1);
            break;
        end
        L=str2num(x);
        M(gen,L)=1;
        M(gen,gen)=0;
        
        for i=1:1:605
            fprintf(fouta1,'%d\t',M(gen,i));
        end   
        %end
        fprintf(fouta1,'\n');
    end
    fclose(fout);
    fclose(fouta1);
    for gen =1:605
        L = find(M(:,gen))
        fstr1 = strcat(str1,'/influenceing_',num2str(gen),'.out') 
        fouta1 =fopen(fstr1,'w');
        %fprintf(fouta,'%s\n',cell2mat(genenames(gen,1)));
        for ii=1 : length(L)
    		%only note the number of genes where values that are not "zero"
            fprintf(fouta1,'%s\n',genenames(L(ii),:));
        end
    	fclose(fouta1);
    end
    
    
end

%%%%%%%%%%%%%
%matrix end
%%%%%%%%%%%%%%%%


%%%%%%%%%%%%%%
