# Supplementary material for: A linear programming approach for estimating the structure of a sparse linear genetic network from transcript profiling data
Source: Algorithms Mol Biol. 2009 Feb 24;4:5. doi: 10.1186/1748-7188-4-5 (PMC2654898; doi:10.1186/1748-7188-4-5)
Supplement: Additional file 1 — The codes of LP-SLGN are available here. [file 1748-7188-4-5-S1.tar › LP-SLGN/LPSLGN.m]

% THIS MATLAB PROGRAM MUST HAVE SOME
% variables set before invoking.

%%%  MANDATORY VARS
 C = 0.8
 databasename = 'alpha'
 datadir = 'input'
 NAMESFILE = 'genenames.txt'
 doPOS = 1
 doGEN = 1

%%%  HIGHLY SUGGESTED, overide internal defaults.
 doLOO = 1


%%%  EXTRA FUNCTIONALITY
 ROTATEDATA = 1
 FACTOR = 14.7
 SMALLVALUE = 1e-10

if exist('SMALLVALUE','var') < 1
  SMALLVALUE = 1e-8; % threshold used to zero out small values.
  % this thresholding should be done better, with auto-scaling
  % of the data.  thresholding should be considered a hack
  % because the solution vector is not re-solved after being zeroed.
end;
if exist('cost','var') > 0
  if exist('C','var') < 1
    C = cost;
  end;
end;
if (exist('C','var') < 1) || (C <= 0)
  error('variable C must be set with a positive value\n');
end;
if (exist('datadir','var') < 1) || (strcmp(datadir, '') == 1)
  error('variable datadir must be set to a string where the data files reside\n');
end;
if (exist('databasename','var') < 1) || (strcmp(databasename, '') == 1)
  error('variable databasename must be set to the string name of the data file, no suffix or directory\n');
end;
if (exist('doPOS','var') < 1) && (exist('doGEN','var') < 1)
  error('one of doLP or doSOCP must be set greater than zero.\n');
end;

if exist('ROTATEDATA','var') < 1
  ROTATEDATA = 0;
end;
if (exist('NAMESFILE','var') < 1) || (strcmp(NAMESFILE, '') == 1)
  error('variable NAMESFILE must be set to a string where the name of genes reside\n');
end;

if exist('FACTOR','var') > 0
  fprintf('User set data scaling FACTOR in use: %g\n', FACTOR);
else
  FACTOR = 1;  %data values are multiplied by this.
end;

fprintf('SMALLVALUE= %g\n',SMALLVALUE);
%%%%%%%%%%%%%%%%%%%%%%%%%%%%%%%%%%%%%%%%%%%%%%%%%%%%%%%%%%%%%%%%%
   
    SLGN;
    if (doLOO > 0.5)
	SLGN_LOO;
    end;

clear workspace;
