# Supplementary material for: A linear programming approach for estimating the structure of a sparse linear genetic network from transcript profiling data
Source: Algorithms Mol Biol. 2009 Feb 24;4:5. doi: 10.1186/1748-7188-4-5 (PMC2654898; doi:10.1186/1748-7188-4-5)
Supplement: Additional file 1 — The codes of LP-SLGN are available here. [file 1748-7188-4-5-S1.tar › LP-SLGN/lpGEN_lasso.m]

function [w,v,exitflag] = lpGEN_lasso(X,Y,C)

% X is the matrix of data
% Y are the data labels (vector) 
% C is a constant for multiplying the slack variables.

[n, m]= size(X);

    epsilon = 1e-10;
    I=eye(n); 
% Construct the  matrix
%    fprintf('Constructing ...\n');
  
% vector f is the target function being minimized
    f = zeros(2*m,1);% u and v
    f(2*m+1:2*m+2*n) = ones(2*n,1); % cover k and k*

    H = zeros(n, 2*m+2*n); 
    
    for i=1:n
%     the blocks in H are for the w and slack vars k, k*.

%                    u       v           k      k*    
      H(i,:)  = [ X(i,:), -1*X(i,:), I(i,:), -1*I(i,:)];  
    end
    b = Y;  % experimental value
    A=[ones(1,2*m), zeros(1,2*n)];
    vlb = zeros(2*m+2*n,1); % Set all variable bounds >= 0
    %initial values are assinged
    X0=zeros(2*m,1); % u=0,v=0
    X0(2*m+1:2*m+n)=(Y+abs(Y))/2; %k=y if y is positive,k=0if y is negative
    X0(2*m+n+1:2*m+2*n)=(abs(Y)-Y)/2;%k=y if y is nnegative,k=0if y is negative
    % Solve the Optimisation Problem
    %    fprintf('Optimising ...\n');
    st = cputime;
    
    %[x,fval,exitflag,output,lambda] = linprog(f, [],[],H, b, vlb,[],X0);
    [x,fval,exitflag,output,lambda] = linprog(f, A, C,H, b, vlb,[],X0);

fprintf('LPGEN-OPT %g\n%d',fval,exitflag);    
   u = x(1:m); % u
   v= x(m+1:2*m);% v
   w = u -v ;
   kpos = x(m+1:m+n);  % the positive slacks, k
   kneg = x(m+n+1:m+2*n);  % the positive slacks, k*
   v = kpos - kneg % error k _ k*
   for i =1 :m
     if(abs(w(i)) < epsilon)  % set to zero really tiny values
        w(i) = 0;
     end
   end

fprintf('Total error : %g\n',sum(abs(v)));
end    
