# Supplementary material for: A linear programming approach for estimating the structure of a sparse linear genetic network from transcript profiling data
Source: Algorithms Mol Biol. 2009 Feb 24;4:5. doi: 10.1186/1748-7188-4-5 (PMC2654898; doi:10.1186/1748-7188-4-5)
Supplement: Additional file 1 — The codes of LP-SLGN are available here. [file 1748-7188-4-5-S1.tar › LP-SLGN/input/genenames.txt]

1	ALPHA1 TRANSCRIPTION ALPHA-SPECIFIC GENE ACTIVATOR
2	NCE102 SECRETION, NON-CLASSICAL UNKNOWN
3	COQ4 UBIQUINONE BIOSYNTHESIS UNKNOWN
4	COX5B OXIDATIVE PHOSPHORYLATIO CYTOCHROME-C OXIDASE SUBUNIT VB
5	MRP8 PROTEIN SYNTHESIS RIBOSOMAL PROTEIN, MITOCHONDRIAL SMALL SUBUNIT
6	VPS21 ENDOCYTOSIS RAB5-LIKE GTPASE
7	NONE OXIDATIVE STRESS RESPONS PEPTIDE-METHIONINE SULFOXIDE REDUCTASE
8	PCH1 MEIOSIS, CHECKPOINT PUTATIVE ATPASE
9	BOI2 BUD EMERGENCE BINDS BEM1P
10	PTA1 TRNA PROCESSING UNKNOWN
11	CHD1 TRANSCRIPTION CHROMODOMAIN-HELICASE-DNA-BINDING (CHD) FAMILY
12	SEN1 TRNA SPLICING RNA HELICASE, PUTATIVE
13	SSY1 TRANSPORT REGULATOR OF TRANSPORTERS
14	HMS1 PSEUDOHYPHAL GROWTH SIMILAR TO MYC FAMILY OF TRANSCRIPTION FACTORS
15	TFC6 TRANSCRIPTION TFIIIC 91 KD SUBUNIT
16	HST3 SILENCING UNKNOWN
17	TBF1 TELOMERE LENGTH REGULATI TELOMERE TTAGGG REPEAT-BINDING FACTOR
18	MSB1 POLARIZED GROWTH UNKNOWN
19	AKR2 ENDOCYTOSIS OF STE3P UNKNOWN
20	SEO1 DRUG RESISTANCE SUPPRESSOR OF SULFOXYDE ETHIONINE
21	TAF19 TRANSCRIPTION TFIID 19 KD SUBUNIT
22	UBC9 PROTEIN DEGRADATION, UBI E2 UB.-CONJUGATING ENZYME
23	BIM1 CYTOSKELETON MICROTUBULE BINDING PROTEIN
24	SPC98 CYTOSKELETON SPINDLE POLE BODY COMPONENT
25	PEX13 PEROXISOMAL PROTEIN TARG DOCKS PEROXISOMAL PROTEIN RECEPTOR
26	SOL1 TRNA SPLICING, PUTATIVE UNKNOWN
27	PIG2 GLUCOSE REPRESSION (PUTATIVE) GLC7P REGULATORY SUBUNIT
28	PAP1 MRNA POLYADENYLATION POLY(A) POLYMERASE
29	STO1 GLYCOLYSIS LARGE SUBUNIT OF THE NUCLEAR CAP-BINDING PROTEIN COMPLEX
30	THI3 THIAMINE METABOLISM ALPHA-KETOISOCAPROATE CARBOXYLASE
31	CDC14 MITOSIS PROTEIN PHOSPHATASE
32	ORC1 DNA REPLICATION ORIGIN RECOGNITION COMPLEX 104 KD SUBUNIT
33	PES4 DNA REPLICATION UNKNOWN; SUPPRESSES DNA POLYMERASE EPSILON MUTATION
34	DIN7 DNA REPAIR (PUTATIVE) DNA DAMAGE-INDUCIBLE
35	STU2 CYTOSKELETON SPINDLE POLE BODY COMPONENT
36	CNM67 CYTOSKELETON SPINDLE POLE BODY COMPONENT
37	APC4 CELL CYCLE ANAPHASE-PROMOTING COMPLEX SUBUNIT
38	PDS1 CELL CYCLE ANAPHASE INHIBITOR (PUTATIVE)
39	ECM11 CELL WALL BIOGENESIS UNKNOWN
40	CLB5 CELL CYCLE G1/S CYCLIN
41	MSI1 CHROMATIN STRUCTURE CHROMATIN ASSEMBLY FACTOR I SUBUNIT
42	CDC5 CELL CYCLE G2/M PROTEIN KINASE
43	BBP1 CELL CYCLE AND MEIOSIS UNKNOWN
44	PEA2 MATING UNKNOWN
45	BAS1 HISTIDINE, ADENINE BIOSY TRANSCRIPTION FACTOR
46	POL4 DNA REPAIR DNA POLYMERASE IV
47	GDS1 RESPIRATION (PUTATIVE) UNKNOWN; SUPPRESSES NAM9-1
48	MFT1 MITOCHONDRIAL PROTEIN TA MITOCHONDRIAL TARGETING PROTEIN
49	KNH1 CELL WALL BIOGENESIS KRE9P HOMOLOG
50	FET5 TRANSPORT IRON TRANSPORTER, MULTICOPPER OXIDASE
51	PCM1 AMINOSUGARS METABOLISM PHOSPHOACETYLGLUCOSAMINE MUTASE
52	PET127 PROTEIN SYNTHESIS MITOCHONDRIAL TRANSLATION
53	PTC3 OSMOTIC STRESS RESPONSE PROTEIN PHOSPHATASE
54	HXT12 TRANSPORT HEXOSE PERMEASE
55	UFE1 SECRETION ER MEMBRANE T-SNARE
56	ASF1 TRANSCRIPTION ANTI-SILENCING PROTEIN
57	TFC4 TRANSCRIPTION TFIIIC 131 KD SUBUNIT
58	PEP7 VACUOLAR PROTEIN TARGETI VACUOLAR SEGREGATION PROTEIN
59	SEC59 PROTEIN GLYCOSYLATION MANNOSYLTRANSFERASE (PUTATIVE)
60	HCM1 TRANSCRIPTION (PUTATIVE) FORKHEAD FAMILY OF DNA-BINDING PROTEINS
61	POL32 DNA REPLICATION POLYMERASE DELTA 55 KD SUBUNIT
62	SEN34 TRNA SPLICING SPLICING ENDONUCLEASE SUBUNIT
63	CDC45 DNA REPLICATION PRE-REPLICATIVE COMPLEX SUBUNIT (PUTATIVE)
64	SAS2 SILENCING ZINC-FINGER PROTEIN
65	SWE1 CELL CYCLE NEGATIVE REGULATOR OF CDC28P
66	POL30 DNA REPLICATION DNA POLYMERASE PROCESSIVITY FACTOR
67	DBF4 CELL CYCLE CDC7P (KINASE) REGULATOR
68	PMS1 DNA REPAIR MUTL HOMOLOG; MISMATCH REPAIR
69	OGG1 DNA REPAIR 8-OXOGUANINE DNA GLYCOSYLASE
70	RFA3 DNA REPLICATION REPLICATION FACTOR A, 13 KD SUBUNIT
71	ARP1 CYTOSKELETON ACTIN-RELATED PROTEIN
72	SEC61 SECRETION ER PROTEIN TRANSLOCATION COMPLEX SUBUNIT
73	EST1 TELOMERE LENGTH REGULATI PUTATIVE END-BINDING PROTEIN
74	NPR1 TRANSPORT PROTEIN KINASE; REGULATES ACTIVITY OF NITROGEN SOURCE TRANSPORTERS
75	RPO41 TRANSCRIPTION MITOCHONDRIAL RNA POLYMERASE II
76	SUL1 TRANSPORT SULFATE PERMEASE
77	HXT12 TRANSPORT HEXOSE PERMEASE
78	RAD54 DNA REPAIR DNA-DEPENDENT ATPASE
79	DAK2 CARBOHYDRATE METABOLISM; DIHYDROXYACETONE KINASE
80	PCH2 MEIOSIS, CHECKPOINT UNKNOWN
81	ECM29 CELL WALL BIOGENESIS UNKNOWN
82	GLO4 METHYLGLYOXAL RESISTANCE GLYOXALASE II
83	CAT2 FATTY ACID TRANSPORT CARNITINE O-ACETYLTRANSFERASE
84	ARG3 ARGININE BIOSYNTHESIS ORNITHINE CARBAMOYLTRANSFERASE
85	HEM14 HEME BIOSYNTHESIS PROTOPORPHYRINOGEN OXIDASE
86	CAR1 ARGININE METABOLISM ARGINASE
87	MEC3 DNA REPAIR; DNA DAMAGE C ACTIVATES EXONUCLEASE
88	CDC4 CELL CYCLE SCF-CDC4P COMPLEX COMPONENT
89	HRP1 MRNA PROCESSING POLY(A)+ RNA-BINDING PROTEIN, PUTATIVE
90	PEP5 VACUOLE BIOGENESIS UNKNOWN; VACUOLAR PERIPHERAL MEMBRANE PROTEIN
91	RPN2 TRNA PROCESSING 26S PROTEASOME SUBUNIT)
92	PRE4 PROTEIN DEGRADATION PROTEASOME SUBUNIT, B TYPE
93	PRE9 PROTEIN DEGRADATION 20S PROTEASOME SUBUNIT Y13 (ALPHA3)
94	PRE1 PROTEIN DEGRADATION 20S PROTEASOME SUBUNIT C11(BETA4)
95	PRE2 PROTEIN DEGRADATION 20S PROTEASOME SUBUNIT (BETA5)
96	PRE3 PROTEIN DEGRADATION 20S PROTEASOME SUBUNIT (BETA1)
97	PRE6 PROTEIN DEGRADATION 20S PROTEASOME SUBUNIT (ALPHA4)
98	MUB1 BUD SITE SELECTION UNKNOWN
99	PXA2 TRANSPORT PEROXISOMAL FATTY ACID TRANSPORTER, ABC FAMILY
100	MEF2 PROTEIN SYNTHESIS TRANSLATION ELONGATION FACTOR, MITOCHONDRIAL
101	MNN4 PROTEIN GLYCOSYLATION PHOSPHATIDYLINOSITOL KINASE HOMOLG
102	FAA1 FATTY ACID METABOLISM LONG CHAIN FATTY ACYL:COA SYNTHETASE
103	MET13 METHIONINE METABOLISM METHYLENETETRAHYDROFOLATE REDUCTASE, PUTATIVE
104	YSP3 PROTEIN DEGRADATION SUBTILISIN-LIKE PROTEASE III
105	CDC53 CELL CYCLE G1 CYCLIN DEGRADATION
106	INP52 ENDOCYTOSIS (PUTATIVE) INOSITOL POLYPHOSPHATE
107	AFR1 MATING CYTOSKELETAL PROTEIN, SIMILAR TO ARRESTINS
108	MAG1 DNA REPAIR 3-METHYLADENINE DNA GLYCOSYLASE
109	CAR2 ARGININE METABOLISM ORNITHINE AMINOTRANSFERASE
110	RAD27 DNA REPAIR SSDNA ENDONUCLEASE
111	BCS1 RESPIRATION CYT. C IRON-SULFUR SUBUNIT EXPRESSION
112	HSL1 CELL CYCLE NEGATIVE REGULATOR OF SWE1 KINASE
113	WHI4 CELL SIZE PUTATIVE RNA BINDING PROTEIN
114	TEM1 CELL CYCLE GTP-BINDING PROTEIN, RAS SUPERFAMILY
115	HHO1 CHROMATIN STRUCTURE HISTONE H1
116	CTK2 CELL CYCLE CYCLIN-LIKE
117	SKN1 CELL WALL BIOGENESIS (1->6)-BETA-GLUCAN SYNTHASE SUBUNIT
118	CUP9 CU2+ ION HOMEOSTASIS PUTATIVE DNA BINDING PROTEIN
119	MEP1 TRANSPORT AMMONIA PERMEASE
120	DAL1 ALLANTOIN UTILIZATION ALLANTOINASE
121	DAL2 ALLANTOIN UTILIZATION ALLANTOICASE
122	DAL80 NITROGEN CATABOLISM TRANSCRIPTION FACTOR
123	DAL4 ALLANTOIN UTILIZATION ALLANTOIN PERMEASE
124	GAT1 NITROGEN CATABOLISM TRANSCRIPTION FACTOR
125	YHM1 TRANSPORT MITOCHONDRIAL CARRIER FAMILY
126	CUE1 PROTEIN DEGRADATION, UBI RECRUITS ENZYME UBC7P TO MEMBRANE
127	CDC1 MN2+ ION HOMEOSTASIS UNKNOWN
128	UBP2 PROTEIN DEGRADATION, UBI UBIQUITIN-SPECIFIC PROTEASE
129	SLY1 SECRETION SNARE DOCKING COMPLEX SUBUNIT
130	PMT3 PROTEIN GLYCOSYLATION DOLICHYL PHOSPHATE-D-MANNOSE:PROTEIN O-D-MANNOSYLTRANSFERASE
131	ERG10 STEROL METABOLISM ACETOACETYL COA THIOLASE
132	SWP1 PROTEIN GLYCOSYLATION OLIGOSACCHARYLTRANSFERASE COMPLEX SUBUNIT
133	SLC1 PHOSPHOLIPID METABOLISM FATTY ACYLTRANSFERASE
134	LHS1 SECRETION CHAPERONE; ER PROTEIN TRANSLOCATION
135	EUG1 PROTEIN FOLDING PROTEIN DISULFIDE ISOMERASE
136	LPP1 PHOSPHOLIPID METABOLISM LIPID PHOSPHATE PHOSPHATASE
137	ENO1 GLYCOLYSIS ENOLASE I
138	MOT1 TRANSCRIPTION PUTATIVE HELICASE
139	MUD2 MRNA SPLICING COMMITMENT COMPLEX COMPONENT
140	HAP2 RESPIRATION TRANSCRIPTION FACTOR
141	ERG24 STEROL METABOLISM C-14 STEROL REDUCTASE
142	GOS1 SECRETION GOLGI SNARE
143	OCH1 PROTEIN GLYCOSYLATION MEMBRANE-BOUND MANNOSYLTRANSFERASE
144	SEC53 PROTEIN GLYCOSYLATION PHOSPHOMANNOMUTASE
145	MDH3 TCA CYCLE MALATE DEHYDROGENASE
146	TRX2 DNA REPLICATION THIOREDOXIN II
147	SUB1 TRANSCRIPTION TRANSCRIPTIONAL COACTIVATOR
148	GSH1 GLUTATHIONE BIOSYNTHESIS GAMMA-GLUTAMYLCYSTEINE SYNTHETASE
149	BFR1 SECRETION UNKNOWN
150	SEC28 SECRETION VESICLE COAT COMPONENT
151	NONE ELECTRON TRANSPORT ELECTRON-TRANSFERRING FLAVOPROTEIN, BETA CHAIN
152	CLC1 ENDOCYTOSIS AND SECRETIO CLATHRIN LIGHT CHAIN
153	TPM1 CYTOSKELETON TROPOMYOSIN
154	TAL1 PENTOSE PHOSPHATE CYCLE TRANSALDOLASE
155	YKE2 CYTOSKELETON MICROTUBULE NUCLEATION
156	SSP120 SECRETION UNKNOWN
157	SEC8 SECRETION EXOCYST COMPLEX SUBUNIT
158	FAS1 FATTY ACID METABOLISM FATTY-ACYL-COA SYNTHASE, BETA SUBUNIT
159	ACR1 TRANSPORT MITOCHONDRIAL CARRIER
160	COX5A OXIDATIVE PHOSPHORYLATIO CYTOCHROME-C OXIDASE SUBUNIT VA
161	ICL1 GLYOXYLATE CYCLE ISOCITRATE LYASE
162	CPS1 PROTEIN DEGRADATION VACUOLAR CARBOXYPEPTIDASE YSCS
163	DIC1 TRANSPORT MITOCHONDRIAL DICARBOXYLATE CARRIER
164	SPT5 TRANSCRIPTION ELONGATION FACTOR
165	FTR1 TRANSPORT IRON PERMEASE
166	FLX1 TRANSPORT FAD MITOCHONDRIAL CARRIER
167	CIN5 SALT TOLERANCE BASIC LEU ZIPPER TRANSCRIPTION FACTOR
168	TRP5 TRYPTOPHAN BIOSYNTHESIS TRYPTOPHAN SYNTHASE
169	MRS1 MRNA SPLICING, COB MRNA UNKNOWN
170	TAF40 TRANSCRIPTION TFIID 40 KD SUBUNIT
171	CBP1 MRNA STABILITY, COB MRNA UNKNOWN
172	DAL82 TRANSCRIPTION ACTIVATOR OF ALLANTOIN CATABOLIC GENES
173	COP1 SECRETION VESICLE COAT COMPONENT
174	RPO21 TRANSCRIPTION RNA POLYMERASE II 215 KD SUBUNIT
175	SKI3 MRNA DECAY AND VIRUS RES UNKNOWN
176	RGT2 TRANSPORT GLUCOSE PERMEASE
177	CDC24 CELL POLARITY GDP/GTP EXCHANGE FACTOR FOR CDC42P
178	MSR1 PROTEIN SYNTHESIS ARGINYL-TRNA SYNTHETASE
179	DAL81 TRANSCRIPTION ACTIVATOR OF ALLANTOIN AND UREA CATABOLIC GENES
180	BUL1 PROTEIN DEGRADATION, UBI UNKNOWN; BINDS RSP5P UBIQUITIN LIGASE
181	FAA4 FATTY ACID METABOLISM LONG-CHAIN-FATTY-ACID--COA LIGASE
182	FAA3 FATTY ACID METABOLISM ACYL COA SYNTHASE
183	CSG2 SPHINGOLIPID METABOLISM MANNOSYLATION
184	ERG3 STEROL METABOLISM C-5 STEROL DESATURASE
185	FAT2 TRANSPORT PEROXISOMAL (PUTATIVE) FATTY ACID TRANSPORTER
186	RGM1 TRANSCRIPTION PUTATIVE REPRESSOR
187	URA10 PYRIMIDINE BIOSYNTHESIS OROTATE PHOSPHORIBOSYLTRANSFERASE
188	NTG1 DNA REPAIR DNA GLYCOSYLASE
189	SHE4 ASYMMETRIC HO EXPRESSION UNKNOWN
190	VPS35 VACUOLAR PROTEIN TARGETI PERIPHERAL MEMBRANE PROTEIN
191	DOA1 PROTEIN DEGRADATION, UBI UNKNOWN
192	HCS1 DNA REPLICATION DNA HELICASE A
193	MTD1 NUCLEOTIDE METABOLISM NAD-DEPENDENT 5,10-METHYLENETETRAHYDRAFOLATE DEHYDROGENASE
194	ADE2 PURINE BIOSYNTHESIS PHOSPHORIBOSYLAMINOIMIDAZOLE CARBOXYLASE
195	GYP7 VACUOLE INHERITANCE GTPASE-ACTIVATING PROTEIN FOR YPT7P
196	PEP12 VACUOLAR PROTEIN TARGETI T-SNARE
197	ROD1 DRUG RESISTANCE UNKNOWN
198	NAT2 PROTEIN PROCESSING N-ACETYLTRANSFERASE FOR N-TERMINAL METHIONINE
199	GPM1 GLYCOLYSIS PHOSPHOGLYCERATE MUTASE
200	PGK1 GLYCOLYSIS PHOSPHOGLYCERATE KINASE
201	TDH3 GLYCOLYSIS GLYCERALDEHYDE-3-PHOSPHATE DEHYDROGENASE 3
202	TDH2 GLYCOLYSIS GLYCERALDEHYDE-3-PHOSPHATE DEHYDROGENASE 2
203	ENO2 GLYCOLYSIS ENOLASE II
204	TDH1 GLYCOLYSIS GLYCERALDEHYDE-3-PHOSPHATE DEHYDROGENASE 1
205	FBA1 GLYCOLYSIS ALDOLASE
206	TKL1 PENTOSE PHOSPHATE CYCLE TRANSKETOLASE
207	PDC5 GLYCOLYSIS PYRUVATE DECARBOXYLASE
208	CDC19 GLYCOLYSIS PYRUVATE KINASE
209	HXK2 GLYCOLYSIS HEXOKINASE II
210	TYE7 GLYCOLYSIS BASIC H-L-H TRANSCRIPTION FACTOR
211	TRP2 TRYPTOPHAN BIOSYNTHESIS ANTHRANILATE SYNTHASE COMPONENT I
212	ASN1 ASPARAGINE BIOSYNTHESIS ASPARAGINE SYNTHETASE
213	ARO8 AROMATIC AMINO ACID BIOS AROMATIC AMINO ACID AMINOTRANSFERASE
214	ADK1 METABOLISM CYTOSOLIC ADENYLATE KINASE
215	EXG1 CELL WALL BIOGENESIS EXO-BETA-1,3-GLUCANASE
216	BGL2 CELL WALL BIOGENESIS ENDO-BETA-1,3-GLUCANASE
217	RNR2 DNA REPLICATION RIBONUCLEOTIDE REDUCTASE
218	ADH1 GLYCOLYSIS ALCOHOL DEHYDROGENASE I
219	CLN3 CELL CYCLE G1/S CYCLIN
220	PDR5 DRUG RESISTANCE TRANSPORTER
221	MID2 MATING PROTEIN KINASE A INTERFERENCE PROTEIN
222	HAP5 RESPIRATION TRANSCRIPTION FACTOR
223	FAR3 CELL CYCLE, PHEROMONE AR UNKNOWN
224	TPS3 TREHALOSE UTILIZATION ALPHA,ALPHA-TREHALOSE-PHOSPHATE SYNTHASE
225	DIP5 TRANSPORT DICARBOXYLIC AMINO ACID PERMEASE
226	DLD1 PYRUVATE METABOLISM D-LACTATE DEHYDROGENASE
227	RVS167 CYTOSKELETON ACTIN-BINDING PROTEIN
228	ABP1 CYTOSKELETON ACTIN BINDING PROTEIN
229	SSL2 TRANSCRIPTION TFIIH HELICASE
230	URA8 PYRIMIDINE BIOSYNTHESIS CTP SYNTHASE
231	APM2 ENDOCYTOSIS AP-2 COMPLEX SUBUNIT
232	RLM1 CELL WALL ORGANIZATION MADS BOX TRANSCRIPTION FACTOR
233	IMH1 SECRETION (PUTATIVE) UNKNOWN; SUPPRESSES YPT6 TS MUTATION
234	ATE1 PROTEIN SYNTHESIS ARGINYL TRNA TRANSFERASE
235	ECM3 CELL WALL BIOGENESIS UNKNOWN
236	STP4 TRNA SPLICING UNKNOWN
237	MSM1 PROTEIN SYNTHESIS MITOCHONDRIAL METHIONYL-TRNA SYNTHETASE
238	NONE RESPIRATION MITOCHONDRIAL ACIDIC MATRIX PROTEIN
239	MRPL8 PROTEIN SYNTHESIS RIBOSOMAL PROTEIN, MITOCHONDRIAL L8
240	COX4 OXIDATIVE PHOSPHORYLATIO CYTOCHROME-C OXIDASE SUBUNIT IV
241	COX13 OXIDATIVE PHOSPHORYLATIO CYTOCHROME-C OXIDASE SUBUNIT VIA
242	COX8 OXIDATIVE PHOSPHORYLATIO CYTOCHROME-C OXIDASE CHAIN VIII
243	ATP1 ATP SYNTHESIS MITOCHONDRIAL F1F0-ATPASE SUBUNIT
244	ATP17 ATP SYNTHESIS ATP SYNTHASE SUBUNIT F
245	ATP14 ATP SYNTHESIS F1F0-ATPASE COMPLEX, SUBUNIT H
246	YNK1 NUCLEOTIDE METABOLISM NUCLEOSIDE DIPHOSPHATE KINASE
247	ALG8 PROTEIN GLYCOSYLATION GLYCOSYLTRANSFERASE
248	FLR1 FLUCONAZOLE RESISTANCE TRANSPORTER, MAJOR FACILITATOR SUPERFAMILY
249	SIM1 CELL CYCLE UNKNOWN
250	ERG12 STEROL METABOLISM MEVALONATE KINASE
251	MSU1 MITOCHONDRIAL BIOGENESIS COMPONENT OF 3'-5' EXONUCLEASE COMPLEX
252	ADE8 PURINE BIOSYNTHESIS PHOSPHORIBOSYLGLYCINAMIDE FORMYLTRANSFERASE
253	MMT1 MITOCHONDRIAL IRON TRANS TRANSMEMBRANE DOMAIN (4) PROTEIN
254	CTR3 TRANSPORT COPPER TRANSPORTER
255	YSR3 SPHINGOLIPID METABOLISM DIHYDROSPHINGOSINE-1-PHOSPHATE PHOSPHATASE
256	MMS2 DNA REPAIR, POSTREPLICAT UNKNOWN
257	PEX15 PEROXISOME BIOGENESIS INTEGRAL MEMBRANE PROTEIN
258	HDF1 DNA REPAIR KU70 HOMOLOG
259	RAD24 CELL CYCLE, CHECKPOINT INERACTS WITH RFC
260	DPL1 PHOSPHOLIPID METABOLISM DIHYDROSPHINGOSINE PHOSPHATE LYASE
261	ARP3 CYTOSKELETON ACTIN-RELATED PROTEIN
262	SUM1 SILENCING NUCLEAR PROTEIN
263	DAT1 TRANSCRIPTION (PUTATIVE) OLIGO(DA)/OLIGO(DT)-BINDING PROTEIN
264	ECM32 CELL WALL BIOGENESIS DNA HELICASE I
265	ISM1 PROTEIN SYNTHESIS MITOCHONDRIAL ISOLEUCYL-TRNA SYNTHETASE
266	BPL1 PROTEIN PROCESSING BIOTIN:APOPROTEIN LIGASE
267	ERG5 STEROL METABOLISM C-22 STEROL DESATURASE
268	ROT2 CYTOSKELETON GLUCOSIDASE II
269	CTS1 CELL WALL BIOGENESIS ENDOCHITINASE
270	YPT52 ENDOCYTOSIS GTP-BINDING PROTEIN, RAB FAMILY
271	DBR1 MRNA SPLICING DEBRANCHING ENZYME
272	RPL17A PROTEIN SYNTHESIS RIBOSOMAL PROTEIN L17A
273	YHB1 OXIDATIVE STRESS RESPONS FLAVOHEMOGLOBIN
274	MTR2 MRNA EXPORT UNKNOWN
275	SRP21 SECRETION SIGNAL RECOGNITION PARTICLE SUBUNIT
276	ERG2 STEROL METABOLISM C-8 STEROL ISOMERASE
277	PMT4 PROTEIN GLYCOSYLATION DOLICHYL PHOSPHATE-D-MANNOSE:PROTEIN O-D-MANNOSYLTRANSFERASE
278	SEC6 SECRETION EXOCYST COMPLEX SUBUNIT
279	CTP1 TRANSPORT MITOCHONDRIAL CITRATE TRANSPORTER
280	CBS1 PROTEIN SYNTHESIS COB MRNA TRANSLATIONAL ACTIVATOR (MITOCHONDRIA)
281	PRP21 MRNA SPLICING U2 SNRNP ACTIVATION
282	FCY1 PYRIMIDINE METABOLISM CYTOSINE DEAMINASE
283	SSH1 SECRETION ER PROTEIN TRANSLOCATION COMPLEX SUBUNIT
284	ERD1 SECRETION ER PROTEIN RETENTION
285	HIS6 HISTIDINE BIOSYNTHESIS PHOSPHORIBOSYL IMIDAZOLECARBOXAMIDE ISOMERASE
286	ECM25 CELL WALL BIOGENESIS UNKNOWN
287	SFH1 CHROMATIN STRUCTURE CHROMATIN REMODELING COMPLEX SUBUNIT
288	FIR1 MRNA 3'-END PROCESSING UNKNOWN
289	SEN54 TRNA SPLICING SPLICING ENDONUCLEASE SUBUNIT
290	ALG11 PROTEIN GLYCOSYLATION UNKNOWN
291	IME1 MEIOSIS TRANSCRIPTION FACTOR
292	KCS1 CELL WALL ORGANIZATION (PUTATIVE) TRANSCRIPTION FACTOR
293	SEN15 TRNA SPLICING SPLICING ENDONUCLEASE SUBUNIT
294	MED4 TRANSCRIPTION RNA POLYMERASE II MEDIATOR SUBUNIT
295	POP2 GLUCOSE DEREPRESSION COMPONENT OF CCR4 COMPLEX
296	HHT2 CHROMATIN STRUCTURE HISTONE H3
297	HHF1 CHROMATIN STRUCTURE HISTONE H4
298	HTB1 CHROMATIN STRUCTURE HISTONE H2B
299	HTA1 CHROMATIN STRUCTURE HISTONE H2A
300	CPR8 PROTEIN FOLDING PEPTIDYL-PROLYL CIS-TRANS ISOMERASE
301	RPB2 TRANSCRIPTION RNA POLYMERASE II 140 KDA SUBUNIT
302	VPH1 VACUOLAR ACIDIFICATION VACUOLAR H+-ATPASE 95 KD SUBUNIT
303	TOA2 TRANSCRIPTION TFIIA 13.5 KD SUBUNIT
304	GLN1 GLUTAMINE BIOSYNTHESIS GLUTAMINE SYNTHETASE
305	PHO3 THIAMINE UPTAKE ACID PHOSPHATASE, CONSTITUTIVE
306	SUI1 PROTEIN SYNTHESIS TRANSLATION INITIATION FACTOR 3 (EIF3)
307	SPP41 SPLICING NEGATIVE REGULATOR OF SPLICEOSOME GENES
308	AUR1 SPHINGOLIPID METABOLISM PHOSPHATIDYLINOSITOL:CERAMIDE PHOSPHOINOSITOL TRANSFERASE
309	ASP1 ASPARAGINE UTILIZATION L-ASPARAGINASE I
310	POL5 DNA REPLICATION DNA POLYMERASE V
311	MKC7 PROTEIN DEGRADATION PERIPLASMIC ASPARTYL PROTEASE
312	DIS3 RNA PROCESSING 3'-5' EXORIBONUCLEASE COMPLEX SUBUNIT
313	NUP170 NUCLEAR PROTEIN TARGETIN NUCLEAR PORE PROTEIN
314	PHO12 PHOSPHATE METABOLISM SECRETED ACID PHOSPHATASE
315	ALA1 PROTEIN SYNTHESIS ALANYL-TRNA SYNTHETASE
316	SSM4 MRNA DECAY UNKNOWN
317	PHO84 TRANSPORT INORGANIC PHOSPHATE PERMEASE
318	MRS3 TRANSPORT MITOCHONDRIAL CARRIER
319	CHL1 MITOSIS KINETOCHORE PROTEIN, DEAH BOX FAMILY
320	NUP159 NUCLEAR PROTEIN TARGETIN NUCLEAR PORE PROTEIN
321	FCY22 TRANSPORT PURINE-CYTOSINE PERMEASE
322	KAP104 NUCLEAR PROTEIN TARGETIN BETA-KARYOPHERIN
323	SAP185 CELL CYCLE SIT4P-ASSOCIATED PROTEIN
324	GCN4 AMINO ACID, PURINE BIOSY TRANSCRIPTION FACTOR
325	PUS1 TRNA PROCESSING PSEUDOURIDINE SYNTHASE
326	MPP10 RRNA PROCESSING U3 SNORNP PROTEIN
327	DBP2 MRNA DECAY RNA HELICASE
328	IKI1 KILLER TOXIN SENSITIVITY UNKNOWN
329	URA1 PYRIMIDINE BIOSYNTHESIS DIHYDROOROTATE DEHYDROGENASE
330	RPB5 TRANSCRIPTION SHARED SUBUNIT OF RNA POLYMERASES I, II, AND III
331	RRP1 RRNA PROCESSING UNKNOWN
332	RPC40 TRANSCRIPTION RNA POLYMERASE III 40 KD SUBUNIT
333	HCA4 RRNA PROCESSING RNA HELICASE
334	GCD14 PROTEIN SYNTHESIS TRANSLATIONAL REPRESSOR OF GCN4
335	PRT1 PROTEIN SYNTHESIS TRANSLATION INITIATION FACTOR EIF3 SUBUNIT
336	RKI1 PENTOSE PHOSPHATE CYCLE RIBOSE-5-PHOSPHATE KETOL-ISOMERASE
337	SQT1 RIBOSOME ASSEMBLY (PUTAT UNKNOWN
338	DBP6 RRNA PROCESSING RNA HELICASE, PUTATIVE
339	RPB8 TRANSCRIPTION SHARED SUBUNIT OF RNA POLYMERASE I,II, AND III
340	GUA1 PURINE METABOLISM GMP SYNTHASE
341	YEF3 PROTEIN SYNTHESIS TRANSLATION ELONGATION FACTOR EEF3
342	NIP7 RRNA PROCESSING UNKNOWN
343	SIK1 RRNA PROCESSING NUCLEOLAR PROTEIN
344	GAR1 RRNA PROCESSING SNORNP PROTEIN
345	NSR1 NUCLEAR PROTEIN TARGETIN NLS-BINDING PROTEIN
346	NONE PROTEIN SYNTHESIS RIBOSOMAL PROTEIN L24B (PUTATIVE)
347	ENP1 PROTEIN GLYCOSYLATION PUTATIVE OLIGOSACCHARYLTRANSFERASE COMPLEX SUBUNIT
348	AAH1 PURINE METABOLISM ADENOSINE DEAMINASE
349	HMT1 PROTEIN PROCESSING ARGININE METHYLTRANSFERASE
350	TIF35 PROTEIN SYNTHESIS TRANSLATION INITIATION FACTOR EIF3 SUBUNIT
351	RPS18A PROTEIN SYNTHESIS RIBOSOMAL PROTEIN S18A
352	RPL8A PROTEIN SYNTHESIS RIBOSOMAL PROTEIN L8A
353	RPL21A PROTEIN SYNTHESIS RIBOSOMAL PROTEIN L21A
354	RPS8B PROTEIN SYNTHESIS RIBOSOMAL PROTEIN S8B
355	RPS14B PROTEIN SYNTHESIS RIBOSOMAL PROTEIN S14B
356	RPL15A PROTEIN SYNTHESIS RIBOSOMAL PROTEIN L15A
357	RPL37B PROTEIN SYNTHESIS RIBOSOMAL PROTEIN L37B
358	RPL40A PROTEIN SYNTHESIS RIBOSOMAL PROTEIN L40A
359	RPS31 PROTEIN SYNTHESIS RIBOSOMAL PROTEIN S31
360	RPS22B PROTEIN SYNTHESIS RIBOSOMAL PROTEIN S22B
361	RPS21B PROTEIN SYNTHESIS RIBOSOMAL PROTEIN S21B
362	RPS24A PROTEIN SYNTHESIS RIBOSOMAL PROTEIN S24A
363	RPL7B PROTEIN SYNTHESIS RIBOSOMAL PROTEIN L7B
364	RPS19A PROTEIN SYNTHESIS RIBOSOMAL PROTEIN S19A
365	RPL8B PROTEIN SYNTHESIS RIBOSOMAL PROTEIN L8B
366	RPL17B PROTEIN SYNTHESIS RIBOSOMAL PROTEIN L17B
367	RPL16B PROTEIN SYNTHESIS RIBOSOMAL PROTEIN L16B
368	RPL16A PROTEIN SYNTHESIS RIBOSOMAL PROTEIN L16A
369	RPS26B PROTEIN SYNTHESIS RIBOSOMAL PROTEIN S26B
370	RPS26A PROTEIN SYNTHESIS RIBOSOMAL PROTEIN S26A
371	RPL11A PROTEIN SYNTHESIS RIBOSOMAL PROTEIN L11A
372	RPL34B PROTEIN SYNTHESIS RIBOSOMAL PROTEIN L34B
373	RPS1B PROTEIN SYNTHESIS RIBOSOMAL PROTEIN S1B
374	RPL14A PROTEIN SYNTHESIS RIBOSOMAL PROTEIN L14A
375	RPS10A PROTEIN SYNTHESIS RIBOSOMAL PROTEIN S10A
376	RPL42B PROTEIN SYNTHESIS RIBOSOMAL PROTEIN L42B
377	RPL33A PROTEIN SYNTHESIS RIBOSOMAL PROTEIN L33A
378	RPL9B PROTEIN SYNTHESIS RIBOSOMAL PROTEIN L9B
379	RPL43A PROTEIN SYNTHESIS RIBOSOMAL PROTEIN L34A
380	RPS19B PROTEIN SYNTHESIS RIBOSOMAL PROTEIN S19B
381	RPS2 PROTEIN SYNTHESIS RIBOSOMAL PROTEIN S2
382	RPL1B PROTEIN SYNTHESIS RIBOSOMAL PROTEIN L1B
383	RPL1A PROTEIN SYNTHESIS RIBOSOMAL PROTEIN L1A
384	RPL12A PROTEIN SYNTHESIS RIBOSOMAL PROTEIN L12A
385	RPL9A PROTEIN SYNTHESIS RIBOSOMAL PROTEIN L9A
386	RPS13 PROTEIN SYNTHESIS RIBOSOMAL PROTEIN S13
387	RPL27A PROTEIN SYNTHESIS RIBOSOMAL PROTEIN L27A
388	RPL23B PROTEIN SYNTHESIS RIBOSOMAL PROTEIN L23B
389	RPL3 PROTEIN SYNTHESIS RIBOSOMAL PROTEIN L3
390	RPS14A PROTEIN SYNTHESIS RIBOSOMAL PROTEIN S14A
391	CAF20 PROTEIN SYNTHESIS MRNA CAP-BINDING PROTEIN (EIF4F) 20K SUBUNIT
392	RPL4B PROTEIN SYNTHESIS RIBOSOMAL PROTEIN L4B
393	RPP0 PROTEIN SYNTHESIS ACIDIC RIBOSOMAL PROTEIN L10
394	RPP1A PROTEIN SYNTHESIS ACIDIC RIBOSOMAL PROTEIN P1A
395	RPP2B PROTEIN SYNTHESIS ACIDIC RIBOSOMAL PROTEIN L45
396	RPL26A PROTEIN SYNTHESIS RIBOSOMAL PROTEIN L26A
397	RPS27A PROTEIN SYNTHESIS RIBOSOMAL PROTEIN S27A
398	RPP1B PROTEIN SYNTHESIS ACIDIC RIBOSOMAL PROTEIN L44'
399	RPL35A PROTEIN SYNTHESIS RIBOSOMAL PROTEIN L35A
400	SPT4 TRANSCRIPTION ELONGATION FACTOR
401	VAS1 PROTEIN SYNTHESIS VALYL-TRNA SYNTHETASE
402	KAP123 NUCLEAR PROTEIN TARGETIN BETA-KARYOPHERIN
403	SPE4 SPERMINE BIOSYNTHESIS SPERMINE SYNTHASE
404	SRP72 SECRETION SIGNAL RECOGNITION PARTICLE SUBUNIT
405	HTS1 PROTEIN SYNTHESIS HISTIDYL-TRNA SYNTHETASE
406	FRS1 PROTEIN SYNTHESIS PHENYLALANYL-TRNA SYNTHETASE SUBUNIT
407	CYB5 LIPID METABOLISM CYTOCHROME B5
408	HAM1 6-N-HYDROXYLAMINOPURINE UNKNOWN
409	UBP12 PROTEIN DEGRADATION, UBI UBIQUITIN-SPECIFIC PROTEASE
410	APM4 SECRETION VESICLE COAT COMPONENT
411	ATM1 TRANSPORT REGULATOR OF MIT. IRON TRANSPORTER
412	POP1 RRNA AND TRNA PROCESSING RNASE P AND RNASE MRP SUBUNIT
413	SRP40 TRANSCRIPTION (PUTATIVE) SUPPRESSOR OF MUTANT AC40 SUBUNIT OF RNA POLYMERASE I AND III
414	RRP5 RRNA PROCESSING UNKNOWN; REQUIRED FOR PRE-RRNA CLEAVAGE
415	RPA190 TRANSCRIPTION RNA POLYMERASE I 190 KD SUBUNIT
416	SAH1 METHIONINE BIOSYNTHESIS S-ADENOSYL-L-HOMOCYSTEINE HYDROLASE
417	FPR1 PROTEIN FOLDING PEPTIDYL-PROLYL CIS-TRANS ISOMERASE
418	SNL1 NUCLEAR PROTEIN TARGETIN NUCLEAR PORE PROTEIN (PUTATIVE)
419	RNA14 MRNA 3'-END PROCESSING CLEAVAGE/POLYADENYLATION FACTOR CF I COMPONENT
420	MRS6 PROTEIN PROCESSING RAB GERANYLGERANYLTRANSFERASE REGULATORY SUBUNIT
421	ADH4 GLYCOLYSIS ALCOHOL DEHYDROGENASE IV
422	MNN1 PROTEIN GLYCOSYLATION ALPHA-1,3-MANNOSYLTRANSFERASE
423	CSI2 CELL WALL BIOGENESIS CHITIN SYNTHASE 3 SUBUNIT
424	CLN2 CELL CYCLE G1/S CYCLIN
425	SRO4 BUD SITE SELECTION, AXIA PLASMA MEMBRANE PROTEIN
426	MUP3 TRANSPORT METHIONINE PERMEASE
427	ECM9 CELL WALL BIOGENESIS UNKNOWN
428	ECM8 CELL WALL BIOGENESIS UNKNOWN
429	SSU72 TRANSCRIPTION NUCLEAR PROTEIN
430	PRP9 MRNA SPLICING U2 SNRNP ACTIVATION
431	GRR1 GLUCOSE REPRESSION (AND CYCLIN F BOX PROTEIN
432	NTC20 MRNA SPLICING PRP19P-ASSOCIATED COMPLEX PROTEIN
433	SRN2 RNA EXPORT, PUTATIVE UNKNOWN
434	ALG1 PROTEIN GLYCOSYLATION BETA-1,4-MANNOSYLTRANSFERASE
435	POL12 DNA REPLICATION DNA POLYMERASE ALPHA, 70 KD SUBUNIT
436	RAD16 DNA REPAIR, NUCLEOTIDE E NEF4 COMPONENT
437	ERG7 STEROL METABOLISM LANOSTEROL SYNTHASE
438	CBP3 RESPIRATION CYTOCHROME-C REDUCTASE ASSEMBLY
439	SEC15 SECRETION EXOCYST COMPLEX SUBUNIT
440	TAF67 TRANSCRIPTION TFIID 67 KD SUBUNIT
441	UBA3 PROTEIN DEGRADATION, RUB RUB1P ACTIVATING PROTEIN
442	AGT1 TRANSPORT ALPHA-GLUCOSIDE TRANSPORTER
443	NCA2 ATP SYNTHESIS REGULATES ATP6P AND ATP8P SYNTHESIS
444	SIP2 TRANSCRIPTION COMPONENT OF SNF1 PROTEIN COMPLEX
445	MET31 SULFUR AMINO ACID METBOL TRANSCRIPTION FACTOR
446	MSN2 STRESS RESPONSE TRANSCRIPTIONAL ACTIVATOR
447	NRD1 TRANSCRIPTION ELONGATION; ALSO MRNA ABUNDANCE
448	SPE3 POLYAMINE BIOSYNTHESIS PUTRESCINE AMINOPROPYLTRANSFERASE (SPERMIDINE SYNTHASE)
449	TAF47 TRANSCRIPTION COMPONENT OF TAF(II) COMPLEX
450	SAS3 SILENCING UNKNOWN
451	BTS1 PROTEIN PROCESSING GERANYLGERANYL DIPHOSPHATE SYNTHASE
452	CDC40 CELL CYCLE AND MRNA SPLI UNKNOWN
453	CPR7 PROTEIN FOLDING PEPTIDYL-PROLYL CIS/TRANS ISOMERASE
454	BNI4 CYTOKINESIS MAY LINK CHITIN SYNTHASE TO SEPTINS
455	MGA2 TRANSCRIPTION CHROMATIN REMODELING (PUTATIVE)
456	CKA2 CELL CYCLE CASEIN KINASE II
457	PPQ1 TRANSLATIONAL REGULATION PROTEIN PHOSPHATASE
458	MIG2 GLUCOSE REPRESSION TRANSCRIPTIONAL REPRESSOR
459	ILV2 ISOLEUCINE AND VALINE BI ACETOLACTATE SYNTHETASE
460	MET6 METHIONINE BIOSYNTHESIS HOMOCYSTEINE METHYLTRANSFERASE
461	FKS1 CELL WALL BIOGENESIS 1,3-BETA-D-GLUCAN SYNTHASE SUBUNIT
462	TAF90 TRANSCRIPTION TFIID 90 KD SUBUNIT
463	PRP2 MRNA SPLICING RNA HELICASE, PUTATIVE
464	RIT1 TRNA PROCESSING INITIATOR METHIONINE TRNA 2'-O-RIBOSYL PHOSPHATE TRANSFERASE
465	MET1 METHIONINE BIOSYNTHESIS SIROHEME SYNTHASE
466	RPR2 TRNA PROCESSING RNASE P SUBUNIT
467	IMP2 STRESS RESPONSE TRANSCRIPTIONAL REPRESSOR
468	RRD1 DRUG RESISTANCE UNKNOWN
469	PPZ2 STRESS RESPONSE SER/THR PHOSPHATASE
470	CAT8 GLUCONEOGENESIS TRANSCRIPTION FACTOR
471	YAP6 SALT TOLERANCE BASIC LEU ZIPPER TRANSCRIPTION FACTOR
472	RIF2 SILENCING RAP1-INTERACTING PROTEIN
473	AGP3 TRANSPORT GENERAL AMINO ACID PERMEASE
474	RAD4 DNA REPAIR, NUCLEOTIDE E REPAIROSOME COMPONENT
475	DNL4 DNA REPAIR DNA LIGASE IV HOMOLOGUE
476	CYC2 MITOCHONDRIAL PROTEIN TA CYTOCHROME C IMPORT FACTOR
477	RAD28 DNA REPAIR UNKNOWN
478	CRD1 LIPID BIOSYNTHESIS CARDIOLIPIN SYNTHASE
479	ASK10 STRESS RESPONSE ENHANCER OF SKN7-DEPENDENT TRANSCRIPTION
480	SHR5 PROTEIN PROCESSING LOCALIZATION AND PALMITOYLATION OF RAS PROTEINS
481	SWI1 TRANSCRIPTION COMPONENT OF SWI/SNF GLOBAL ACTIVATOR COMPLEX
482	SNR17A RNA PROCESSING U3 SNRNA
483	UBR1 PROTEIN DEGRADATION, UBI UBIQUITIN-PROTEIN LIGASE
484	SMP2 RESPIRATION; PLASMID MAI UNKNOWN
485	PRP22 MRNA SPLICING RNA HELICASE
486	HPA1 CHROMATIN STRUCTURE HISTONE ACETYLTRANSFERASE COMPLEX SUBUNIT
487	MMS21 DNA REPAIR UNKNOWN
488	ARR3 ARSENIC RESISTANCE ARSENITE TRANSPORTER
489	KAP95 NUCLEAR PROTEIN TARGETIN BETA-KARYOPHERIN
490	PKC1 CELL WALL BIOGENESIS PROTEIN KINASE C
491	CWH8 CELL WALL BIOGENESIS MANNOPROTEIN LAYER
492	NIP100 NUCLEAR PROTEIN TARGETIN (PUTATIVE) LARGE SUBUNIT OF DYNACTIN COMPLEX
493	SPT8 CHROMATIN STRUCTURE HISTONE ACETYLTRANSFERASE COMPLEX SUBUNIT
494	BRN1 CHROMOSOME MAINTENANCE HOMOLOG OF HUMAN BRRN1
495	MET31 METHIONINE METABOLISM TRANSCRIPTION FACTOR
496	RCE1 PROTEIN PROCESSING PROTEASE, ACTS ON RAS AND A-FACTOR C-TERMINI
497	WTM2 TRANSCRIPTION SHARED SUBUNIT OF RNA POLYMERASES I, II, AND III
498	LYS4 LYSINE BIOSYNTHESIS HOMOACONITASE
499	SPT14 PROTEIN PROCESSING N-ACETYLGLUCOSAMINYLTRANSFERASE (GPI ANCHOR SYNTHESIS)
500	APG5 AUTOPHAGY UNKNOWN
501	MF(ALPHA)1MATING ALPHA FACTOR PRECURSOR
502	ENA2 TRANSPORT PLASMA MEMBRANE ATPASE
503	PYC2 TCA CYCLE PYRUVATE CARBOXYLASE 2
504	PYC1 TCA CYCLE PYRUVATE CARBOXYLASE 1
505	PDR15 DRUG RESISTANCE PUTATIVE TRANSPORTER
506	ACE2 TRANSCRIPTION CUP1 REGULATOR
507	CHS2 CELL WALL BIOGENESIS CHITIN SYNTHASE II
508	BUD4 BUD SITE SELECTION, AXIA UNKNOWN
509	BUD8 BUD SITE SELECTION, BIPO UNKNOWN
510	PCL8 CELL CYCLE CYCLIN (PHO85P)
511	THI6 THIAMINE BIOSYNTHESIS TMP PYROPHOSPHORYLASE, HYDROXYETHYLTHIAZOLE KINASE
512	TAF61 TRANSCRIPTION TFIID 61 KDSUBUNIT
513	RAD23 DNA REPAIR, NUCLEOTIDE E UBIQUITIN-LIKE PROTEIN
514	FUS1 MATING; CELL FUSION SH3 DOMAIN PROTEIN
515	PCL2 CELL CYCLE G1/S CYCLIN
516	MET14 SULFATE ASSIMILATION ADENYLYLSULFATE KINASE
517	MET17 METHIONINE BIOSYNTHESIS O-ACETYLHOMOSERINE SULFHYDRYLASE
518	DER1 PROTEIN DEGRADATION, ER UNKNOWN
519	SPT2 CHROMATIN STRUCTURE HMG-LIKE NON-HISTONE PROTEIN
520	CLP1 MRNA 3'-END PROCESSING CLEAVAGE/POLYADENYLATION FACTOR CF IA COMPONENT
521	CDC37 CELL CYCLE CHAPERONE
522	ZEO1 ZEOCIN RESISTANCE UNKNOWN
523	INO4 PHOSPHOLIPID BIOSYNTHESI TRANSCRIPTION FACTOR
524	BUR6 TRANSCRIPTION GENERAL POL II REPRESSOR
525	YPT1 SECRETION RAB GTPASE; ER-TO-GOLGI
526	RPB4 TRANSCRIPTION RNA POLYMERASE II 32 KDA SUBUNIT
527	ATX1 OXIDATIVE STRESS RESPONS UNKNOWN
528	PEX14 PEROXISOMAL PROTEIN TARG PEROXISOMAL IMPORT MACHINERY COMPONENT
529	YPT31 SECRETION RAB GTPASE; INTRA-GOLGI
530	END3 ENDOCYTOSIS ACTIN CYTOSKELETON REGULATORY COMPLEX COMPONENT
531	MRPL25 PROTEIN SYNTHESIS RIBOSOMAL PROTEIN, MITOCHONDRIAL L25
532	MRPL16 PROTEIN SYNTHESIS RIBOSOMAL PROTEIN, MITOCHONDRIAL L16
533	MRPL38 PROTEIN SYNTHESIS RIBOSOMAL PROTEIN, MITOCHONDRIAL L38
534	ESA1 CHROMATIN STRUCTURE HISTONE ACETYLTRANSFERASE COMPLEX SUBUNIT
535	NAM2 PROTEIN SYNTHESIS MITOCHONDRIAL LEUCYL-TRNA SYNTHETASE
536	STS1 NUCLEAR PROTEIN TARGETIN RNA15 TRANSPORT FACTOR
537	IMG1 PROTEIN SYNTHESIS RIBOSOMAL PROTEIN, MITOCHONDRIAL
538	YTA12 PROTEIN FOLDING MITOCHONDRIAL CHAPERONIN
539	TLG1 ENDOCYTOSIS LATE GOLGI T-SNARE
540	CUP1 CU2+ ION HOMEOSTASIS METALLOTHIONEIN
541	BEM1 BUD EMERGENCE BINDS CDC24P
542	HSH49 MRNA SPLICING U2 SNRNP PROTEIN; HUMAN SAP145 HOMOLOG
543	PHO85 CELL CYCLE PROTEIN KINASE
544	MUP1 TRANSPORT METHIONINE PERMEASE
545	PSD1 PHOSPHOLIPID METABOLISM PHOSPHATIDYLSERINE DECARBOXYLASE
546	BIO5 BIOTIN BIOSYNTHESIS TRANSMEMBRANE REGULATOR OF KAPA/DAPA TRANSPORT
547	CWP1 CELL WALL PROTEIN BETA-1,6-GLUCAN ACCEPTOR
548	GSC2 CELL WALL BIOGENESIS 1,3-BETA-D-GLUCAN SYNTHASE SUBUNIT
549	HOM6 METHIONINE AND THREONINE HOMOSERINE DEHYDROGENASE
550	KTR4 PROTEIN GLYCOSYLATION PUTATIVE ALPHA-1,2-MANNOSYLTRANSFERASE
551	PUT2 AMINO ACID BIOSYNTHESIS DELTA-1-PYRROLINE-5-CARBOXYLATE DEHYDROGENASE
552	RPN4 PROTEIN DEGRADATION, UBI 26S PROTEASOME SUBUNIT
553	DSK2 SPINDLE POLE BODY DUPL UBIQUITIN-LIKE PROTEIN
554	KAR2 SECRETION BIP HOMOLOG; ER PROTEIN TRANSLOCATION
555	ERO1 PROTEIN FOLDING PROTEIN DISULFIDE BOND FORMATION IN THE ER
556	PDI1 PROTEIN FOLDING PROTEIN DISULFIDE ISOMERASE
557	HSP82 PROTEIN FOLDING HSP90 HOMOLOG
558	STI1 PROTEIN FOLDING COMPONENT OF HSP70-HSP90 COMPLEXES
559	HRD3 PROTEIN DEGRADATION HMG-COA REDUCTASE DEGRADATION
560	NONE TREHALOSE METABOLISM ALPHA,ALPHA-TREHALASE
561	COX9 OXIDATIVE PHOSPHORYLATIO CYTOCHROME C OXIDASE ASSEMBLY
562	GAL2 TRANSPORT GLUCOSE AND GALACTOSE PERMEASE
563	ISF1 RNA SPLICING, MITOCHONDR INTERACTS WITH NAM7P
564	DOT6 SILENCING (TELOMERE) NUCLEAR PROTEIN WITH MYB DNA-BINDING DOMAIN
565	HXT4 TRANSPORT HEXOSE PERMEASE
566	QCR2 OXIDATIVE PHOSPHORYLATIO UBIQUINOL--CYTOCHROME-C REDUCTASE 40 KD SUBUNIT
567	HSP60 PROTEIN FOLDING MITOCHONDRIAL CHAPERONIN
568	AGP2 TRANSPORT GENERAL AMINO ACID PERMEASE
569	ADR1 TRANSCRIPTION ADH2 AND PEROXISOMAL PROTEIN TRANSCRIPTION FACTOR
570	TPS1 TREHALOSE METABOLISM TREHALOSE-6-PHOSPHATE SYNTHAS
571	LAP4 PROTEIN DEGRADATION VACUOLAR AMINOPEPTIDASE YSC1
572	TFS1 CELL CYCLE SUPPRESSES CDC25 MUTATIONS
573	PGM2 GLYCOLYSIS PHOSPHOGLUCOMUTASE
574	HSP78 PROTEIN FOLDING MITOCHONDRIAL
575	HSP104 HEAT SHOCK RESPONSE /THE HEAT SHOCK PROTEIN
576	GLC3 CELL WALL BIOGENESIS GLYCOGEN BRANCHING ENZYME
577	GLK1 GLYCOLYSIS GLUCOKINASE
578	SSE2 HEAT SHOCK RESPONSE HSP70 FAMILY
579	ALD2 ETHANOL UTILIZATION ALDEHYDE DEHYDROGENASE
580	YGP1 DIAUXIC SHIFT UNKNOWN; RESPONSE TO NUTRIENT LIMITATION
581	PYK2 GLYCOLYSIS PYRUVATE KINASE
582	OM45 (PUTATIVE) MITOCHONDRIAL OUTER MITOCHONDRIAL MEMBRANE PROTEIN
583	STF2 ATP SYNTHESIS ATPASE
584	PRB1 PROTEIN DEGRADATION VACUOLAR PROTEASE B
585	PUT1 GLUTAMATE BIOSYNTHESIS PROLINE OXIDASE
586	KRE1 CELL WALL BIOGENESIS BETA-1,6-GLUCAN ASSEMBLY
587	PLB1 PHOSPHOLIPID METABOLISM PHOSPHOLIPASE B
588	POR1 TRANSPORT MITOCHONDRIAL OUTER MEMBRANE PORIN
589	NDI1 OXIDATIVE PHOSPHORYLATIO NADH-UBIQUINONE-6 OXIDOREDUCTASE
590	SDH4 TCA CYCLE SUCCINATE DEHYDROGENASE ANCHOR SUBUNIT
591	QCR6 OXIDATIVE PHOSPHORYLATIO UBIQUINOL CYTOCHROME-C REDUCTASE SUBUNIT
592	CYT1 OXIDATIVE PHOSPHORYLATIO CYTOCHROME C1
593	LSC2 TCA CYCLE SUCCINYL-COA LIGASE
594	PEP4 PROTEIN DEGRADATION VACUOLAR ASPARTYL PROTEASE
595	ECM4 CELL WALL BIOGENESIS UNKNOWN
596	YPS6 PROTEIN DEGRADATION GPI-ANCHORED ASPARTIC PROTEASE
597	UBC5 PROTEIN DEGRADATION, UBI E2 UB.-CONJUGATING ENZYME
598	GLO1 AMINO ACID METABOLISM GLYOXALASE I
599	WTM1 MEIOSIS TRANSCRIPTION FACTOR
600	ASP3 ASPARAGINE UTILIZATION L-ASPARAGINASE II
601	ASP3 ASPARAGINE UTILIZATION L-ASPARAGINASE II
602	DOT5 TRANSCRIPTION DEREPRESSOR OF TELOMERIC SILENCING
603	SBA1 PROTEIN FOLDING HSP90 ASSOCIATED CO-CHAPERONE
604	LYS1 LYSINE BIOSYNTHESIS SACCHAROPINE DEHYDROGENASE
605	ASP3 ASPARAGINE UTILIZATION L-ASPARAGINASE II
