# Supplementary material for: A linear programming approach for estimating the structure of a sparse linear genetic network from transcript profiling data
Source: Algorithms Mol Biol. 2009 Feb 24;4:5. doi: 10.1186/1748-7188-4-5 (PMC2654898; doi:10.1186/1748-7188-4-5)
Supplement: Additional file 1 — The codes of LP-SLGN are available here. [file 1748-7188-4-5-S1.tar › LP-SLGN/input/diau.dat]

-0.29	0.31	-0.2	-0.04	-0.38	0.11	-0.2
-2.84	-1.47	-0.94	-1.79	-1.47	-1.74	-0.2
-0.06	0.2	0.04	-0.22	-0.3	-0.54	-0.17
-0.01	0.32	0.56	0.41	0.33	0.2	0.14
0.1	0.56	0.39	-0.58	-0.29	-0.34	-0.2
0.11	-0.2	-0.01	-0.09	-0.27	0.34	0.06
-0.29	1.1	-0.2	-0.06	-0.42	0.44	0.32
-0.38	-0.18	-0.14	0.26	0.15	0.03	-0.14
-0.58	-0.23	-0.84	-0.27	-0.09	0.11	-0.17
-0.2	-0.17	-0.15	-0.34	-0.29	-0.36	0.07
-0.18	-0.12	-0.22	0.03	-0.09	0.16	-0.03
-0.38	-0.36	-0.56	-0.43	-0.29	-0.29	-0.12
-0.09	-0.1	-0.15	-0.03	0.07	-0.3	-0.06
-0.36	-0.25	-0.69	-0.49	-0.29	-0.3	-0.27
-0.36	-0.79	-0.29	-0.42	-0.22	-0.69	-0.34
-1.56	1.32	-1.03	-1.06	-0.67	-0.34	0.45
-0.86	-0.94	-0.89	-0.62	-0.23	-0.47	0.2
-0.2	-0.49	-0.54	-0.38	0.04	-0.25	0.28
-0.17	-0.29	-0.04	-0.1	0.18	0.11	0.14
-0.01	1.6	0.2	-0.38	-0.07	0.11	0.67
-0.38	-0.07	-0.38	-0.06	-0.34	0.1	-0.1
-0.29	-0.81	-0.43	-0.3	-0.03	-0.04	0.25
0.03	-0.4	0.1	-0.07	0.28	0.3	0.15
-1.03	-0.92	-0.32	0.12	0.51	0.31	0.36
-0.29	0.08	-0.07	-0.07	-0.17	-0.22	0.11
-0.54	0.56	-0.4	-0.06	-0.32	0.08	-0.32
-0.56	-0.14	-0.27	-0.69	0.73	-0.25	-0.58
0.1	0.5	0.11	0.58	0.01	0.14	0.01
-0.23	0.38	-0.18	-0.49	-0.15	-0.4	-0.09
-0.43	0.12	-0.54	-0.36	-0.81	-0.12	-0.62
-0.64	-0.76	-0.92	-0.6	-0.69	0.04	-0.23
-0.54	-0.74	-0.86	-0.62	0.11	-0.07	0.38
-0.25	0.4	0.16	-0.56	-0.06	-0.69	-0.09
0.03	-0.2	0.23	0.11	0.1	-0.1	0.3
-1.32	-0.45	-0.79	-0.06	-0.07	0.15	0.29
-0.81	-0.2	-0.43	0.15	-0.42	-0.23	-0.56
-0.92	-0.6	-0.69	-0.38	-0.71	-0.23	-0.69
-0.84	-0.58	0.2	0.15	0.42	0.42	0.21
0.01	-0.07	0.01	-0.36	-0.07	-0.47	-0.14
-0.92	-0.32	0.98	1.03	0.32	-0.03	-0.12
-0.34	-1.03	-0.03	-0.4	-0.18	-0.38	-0.3
-1.4	-1.6	-1.74	-2	-1.15	-0.36	0.6
-0.97	-0.92	0.38	0.34	0.53	0.29	-0.34
-0.12	-0.58	-0.15	0.28	0.11	-0.09	-0.01
-0.49	-0.51	-1.22	-1	-0.97	-0.67	-0.38
-0.42	-0.2	-0.3	-0.25	-0.62	-0.09	-0.43
-0.71	-0.92	-0.76	-0.62	-0.62	-0.67	-0.45
0.06	-0.49	-0.09	-0.18	-0.14	-0.29	-0.09
-0.34	0.87	0.08	-0.18	-0.4	-0.36	0.18
0.19	0.11	-0.07	0.44	0.37	0.37	0.21
0.49	0.26	0.2	0.08	-0.27	-0.07	-0.32
-0.84	-0.3	-0.15	-0.01	0.06	0.37	-0.17
-0.3	-0.64	-0.1	-0.15	-0.1	0.04	0.08
0.6	0.41	0.58	0.5	0.23	0.36	0.1
0.58	0.32	0.74	0.85	0.77	0.74	0.55
-0.32	0.49	0.61	1.43	0.58	0.3	-0.45
-0.3	-0.62	-0.15	-0.43	-0.17	-0.42	-0.07
-0.17	-0.3	0.23	-0.43	0.26	0.23	0.03
-0.2	-0.38	0.08	-0.07	0.18	0.14	0.12
-1.22	-0.23	0.54	0.66	0.18	0.07	-0.69
-0.32	-0.47	0.24	0.24	0.28	-0.25	-0.06
-0.43	-0.6	0.38	0.3	0.08	-0.27	-0.3
-0.64	-0.2	0.9	0.74	0.48	0.07	-0.3
-0.45	-0.47	-0.27	0.03	-0.17	0.2	-0.07
-0.94	-0.64	-0.04	0.51	0.38	-0.12	-0.2
-1.47	-1.18	0.89	1.29	0.8	-0.17	-0.76
-0.43	-0.1	-0.1	-0.15	-0.3	-0.32	-0.29
-0.84	-0.32	0.43	0.75	-0.01	-0.4	-0.6
-0.15	-0.71	0.21	0.45	0.49	-0.06	0.12
-0.69	-0.69	-0.17	0.21	0.45	0.19	0.39
-0.22	-0.71	-0.09	-0.03	0.11	-0.14	0.11
-0.45	-0.71	-0.32	-0.47	0.12	-0.27	0.33
-0.23	-0.4	0.1	0.18	0.19	-0.18	0.03
-0.6	0.04	-0.38	-0.15	-0.51	-0.27	-0.27
-0.06	-0.23	0.1	-0.03	-0.2	-0.34	0.01
0.2	0.12	-0.03	-0.25	0.03	-0.03	0.15
0.37	0.43	0.12	0.01	-0.17	0.11	-0.15
-0.38	-0.14	0.15	0.33	-0.03	0.04	-0.07
0.04	0.11	-0.07	0.29	-0.15	-0.17	-0.34
-0.34	-0.04	-0.1	-0.22	0.31	-0.27	-0.32
0.42	0.04	0.45	-0.04	0.31	-0.06	-0.09
-0.34	-0.47	-0.45	-0.4	-0.25	-0.47	-0.27
1.21	0.03	0.3	0.11	0.24	0.28	0.78
-0.18	0.99	0.43	0.08	-0.15	0.01	-0.49
-0.15	-0.38	0.4	0.96	0.34	0.01	0.37
0.16	0.1	0.86	1.01	0.99	1.23	1.86
-0.34	0.01	-0.22	-1.36	-1.25	-0.18	-0.29
-0.29	-0.14	-0.23	-0.18	-0.22	-0.32	-0.01
-0.27	0.03	0.03	0.4	0.07	-0.01	-0.17
-0.38	-0.1	-0.34	-0.14	-0.22	-0.14	-0.23
-0.12	-0.12	-0.23	0.14	-0.27	-0.07	-0.1
0.34	0.1	0.16	0.24	-0.18	-0.04	-0.23
-0.01	-0.04	-0.1	0.24	-0.38	0.14	-0.07
0.21	0.19	0.26	0.2	0.01	-0.15	0.38
-0.01	-0.2	0.07	-0.17	-0.09	-0.22	0.21
0.06	0.01	-0.04	-0.22	-0.12	-0.4	-0.01
-0.3	-0.67	-0.23	-0.32	-0.4	-0.15	0.01
-0.47	-0.3	-0.94	-0.6	-0.54	-0.15	-0.23
-0.51	-0.15	0.06	-0.49	-0.74	-0.43	-0.43
-0.22	0.01	0.03	-0.12	0.23	0.08	0.23
-0.23	0.03	0.03	-0.32	-0.2	-0.2	0.14
-0.23	-0.04	0.3	0.52	-0.15	-0.4	-0.36
-0.27	0.34	-0.06	-0.25	-0.07	-0.07	0.38
-0.06	-0.01	0.19	0.29	0.1	0.37	0.08
0.12	-0.06	-0.04	-0.2	-0.32	-0.36	0.06
0.36	-0.32	-0.38	-0.23	-0.3	-0.36	-0.29
2.46	0.42	0.79	0.57	0.4	-0.03	0.11
0.37	0.4	0.38	0.08	0.11	0.38	-0.17
-1.94	-1.18	-1	-0.81	-0.45	0.11	0.82
-1.12	-0.45	0.29	0.79	0.3	-0.04	-0.56
-0.42	-0.03	0.1	-0.12	-0.09	-0.25	0.03
-0.51	-0.67	-0.25	0.15	0.57	-0.25	-0.06
-0.74	-0.22	-0.42	-0.34	-0.3	-0.25	-0.54
-0.22	-0.89	-0.1	-0.38	0.08	-0.38	0.24
-2.12	-2	-0.45	0.43	0.78	0.86	0.72
-0.18	-0.25	-0.29	-0.43	0.14	-0.12	0.2
0.49	-0.18	0.08	-0.34	-0.3	-0.47	0.1
0.58	-0.14	-0.34	-0.49	-0.09	0.11	0.01
0.18	0.06	0.07	-0.17	0.06	-0.18	0.18
0.06	0.29	0.14	-0.18	-0.04	-0.17	0.19
-0.1	-0.04	-0.1	-0.6	0.06	-0.12	-0.15
-0.2	-0.06	-0.07	-0.36	-0.17	-0.01	-0.2
-0.07	-0.18	0.11	-0.29	0.08	-0.23	-0.01
-0.69	-0.34	-0.3	-0.42	-0.2	-0.36	-0.81
-0.17	0.36	0.43	0.6	-0.12	0.45	0.11
-0.17	-0.09	0.01	0.08	-0.07	0.07	0.03
-0.23	-0.34	-0.22	-0.29	0.03	-0.29	-0.03
-0.04	-0.2	0.34	0.14	0.16	-0.03	-0.07
-0.3	-0.42	-0.07	0.12	0.08	-0.07	-0.3
-0.49	-0.42	0.06	0.74	0.45	0.29	0.28
0.06	-0.07	0.42	0.21	0.32	-0.01	0.3
-0.58	-0.29	-0.47	-0.43	-0.25	0.1	0.15
-0.6	-0.25	-0.29	-0.04	-0.01	0.31	-0.34
0.11	-0.06	0.32	0.07	0.38	0.14	0.37
-0.06	-0.18	0.36	0.48	0.48	0.21	0.52
-0.27	0.4	0.28	0.75	-0.06	0.12	-0.43
0.19	-0.51	0.36	0.19	0.12	-0.22	0.21
0.67	0.63	0.67	0.5	0.73	0.07	0.61
0.66	0.03	0.38	0.4	0.43	0.14	0.46
0.12	-0.47	-0.3	-0.18	0.21	0.29	0.01
1.18	0.54	0.21	-0.03	0.03	-0.07	0.07
-0.22	-0.14	-0.04	-0.09	-0.29	0.18	-0.14
-0.86	-0.22	0.5	0.57	-0.36	0.06	-0.69
-0.4	-0.71	-0.22	0.55	0.73	0.72	0.43
-0.32	0.16	-0.04	0.16	-0.4	-0.18	-0.67
-0.43	0.04	-0.17	0.07	-0.23	0.1	-0.14
-0.07	0.23	-0.3	-0.49	-0.49	-0.29	-0.15
0.28	0.11	-0.1	-0.76	-0.23	-0.12	0.41
-0.04	0.92	-0.36	0.41	0.06	0.41	0.18
0.07	-0.15	0.11	0.04	0.04	0.16	-0.09
-0.43	-0.14	-0.14	-0.38	-0.58	-0.07	-0.25
0.11	-0.1	0.18	0.15	0.26	0.1	0.3
0.08	0.48	-0.07	0.29	-0.04	0.25	0.06
0.08	-0.45	-0.17	-0.07	0.14	-0.22	0.29
0.11	0.01	-0.09	-0.22	0.2	-0.23	0.04
0.46	0.52	0.62	-0.17	0.01	-0.27	0.28
-0.74	-0.07	-0.2	-0.32	-0.06	-0.1	0.01
0.03	-0.67	-0.51	-0.94	-0.94	-1.18	-1.06
-0.07	-0.38	-0.25	-0.29	-0.04	-0.22	0.14
-0.49	-0.42	-0.12	-0.51	-0.25	-0.32	-0.15
-0.76	-0.04	-0.2	-0.12	-0.12	-0.09	-0.42
-0.49	-1	0.07	-0.54	0.28	-0.4	0.36
-0.47	-0.29	-0.3	-0.34	0.19	-0.18	0.36
-0.23	-0.36	-0.43	-0.1	-0.49	-0.18	-0.14
-0.92	-0.64	-0.84	-0.23	-0.27	0.1	0.03
-0.32	-0.45	-0.03	-0.34	-0.14	-0.42	0.08
-0.51	1.18	-0.32	-0.29	-0.71	-0.74	-0.6
0.12	0.08	-0.1	0.21	0.19	0.15	0.19
-0.14	-0.4	0.06	-0.22	-0.29	-0.49	-0.23
-0.18	-0.18	-0.12	-0.12	0.01	0.06	-0.01
-0.2	-0.03	-0.14	0.33	0.04	0.37	-0.15
0.01	-0.42	-0.07	0.04	0.31	0.24	0.04
-0.34	-0.58	-0.22	-0.03	-0.12	-0.14	-0.1
-0.34	-0.76	-0.84	-0.27	-0.6	-0.38	-0.38
-0.64	-0.47	-0.42	-0.18	-0.03	-0.04	-0.34
-0.15	0.43	0.38	-0.17	-0.07	-0.42	0.08
-0.27	-0.74	-0.22	0.11	-0.09	0.01	-0.07
0.04	-0.06	-0.1	1.01	-0.06	-0.32	0.06
-0.47	-0.67	-0.64	-0.43	-0.34	-0.25	-0.09
-0.18	-0.51	0.12	-0.17	0.12	0.07	0.12
-0.03	-0.89	-1.22	-1.6	-1.36	-1.12	-0.76
-0.49	-1.06	-0.62	-1	-0.79	-1.15	-0.64
-0.12	-0.32	0.12	-0.27	0.08	-0.3	0.16
-1	-1.4	-0.92	-0.6	0.34	0.25	1.06
-0.54	-0.74	-0.23	-0.56	0.04	-0.17	0.4
0.06	0.43	-0.36	-0.2	-0.3	-0.22	-0.06
-0.2	0.08	0.14	-0.12	0.04	0.15	0.12
-0.1	-0.12	0.01	-0.34	-0.23	0.14	0.19
0.01	-0.3	-0.1	-0.38	-0.22	0.03	-0.22
-0.14	-0.23	-0.22	-0.58	-0.22	-0.49	-0.14
-0.01	-0.17	0.18	0.15	0.18	-0.17	-0.36
-0.18	-0.27	-0.14	-0.67	-0.18	-0.47	-0.47
-0.34	0.68	0.1	-0.43	-0.54	-0.47	0.03
-0.45	1.59	0.4	-0.47	-0.76	-0.38	-0.01
0.77	0.43	0.41	-0.15	-0.04	-0.15	-0.14
0.29	0.2	0.16	-0.4	-0.2	-0.2	-0.12
0.39	0.15	0.21	-0.2	-0.18	-0.3	-0.09
0.15	-0.6	-0.01	-0.03	0.11	-0.04	0.42
0.52	0.18	0.46	-0.51	0.36	-0.06	0.57
0.82	0.29	0.62	0.42	0.41	0.19	0.65
0.5	0.19	0.32	0.23	0.52	0.07	0.73
0.37	0.1	0.52	0.26	0.54	0.23	0.29
0.07	0.28	0.23	0.44	0.3	0.31	0.2
0.36	-0.22	0.5	0.29	0.56	0.41	0.76
0.31	0.23	0.11	0.46	0.18	0.56	0.28
0.16	-0.3	-0.14	0.14	-0.09	0.12	0.14
0.44	-0.04	0.72	0.28	0.76	0.28	0.64
-0.09	-0.58	-0.23	-0.2	-0.12	-0.42	0.11
0.48	0.69	0.59	1.08	0.81	1	0.38
1.24	1.29	0.16	0.15	-0.12	0.31	0.03
-0.07	-0.23	-0.09	-0.07	-0.2	0.07	-0.07
0.23	0.1	0.14	0.28	0.15	0.24	0.41
0.11	0.12	0.16	0.24	-0.09	0.36	0.03
-0.14	-0.29	-0.06	-0.07	-0.03	-0.36	0.23
-0.14	-1.18	-1.06	-0.71	0.26	0.33	0.86
0.71	0.32	0.56	0.38	0.66	0.53	0.76
0.24	-0.22	0.1	0.32	0.21	0.16	0.45
0.16	0.07	0.06	0.23	0.36	0.21	0.48
1.31	0.45	0.74	-0.76	-0.36	-0.42	0.37
-0.49	-0.86	-1.06	-1.09	-0.71	-0.25	0.1
1.4	-0.18	-0.54	0.69	0.07	0.34	0.33
-0.4	-0.14	-0.23	-0.29	-0.74	-0.4	-0.38
-0.1	-0.03	-0.01	-0.07	-0.14	0.06	-0.03
-0.34	0.08	-0.04	-0.34	-0.49	-0.32	-0.43
-1.12	0.21	1.04	0.52	0.42	-0.32	-0.01
0.11	0.21	0.86	0.4	0.51	0.62	0.37
-0.32	0.2	0.12	0.4	-0.23	0.36	-0.36
0.08	0.11	0.29	0.32	0.14	0.39	-0.04
-0.12	0.19	-0.09	0.12	-0.2	-0.23	-0.07
-0.1	-0.17	-0.18	-0.2	-0.22	-0.27	-0.17
0.01	-0.45	0.08	0.03	-0.25	-0.2	-0.04
0.93	-0.18	-0.27	0.24	-0.07	0.24	0.2
0.07	-0.07	0.07	-0.07	0.23	-0.1	0.28
0.07	-0.14	-0.17	-0.23	-0.01	-0.18	-0.18
-0.03	-0.06	0.21	-0.14	0.19	-0.14	0.38
1.1	0.12	0.03	-0.15	0.08	-0.27	-0.15
0.21	-0.23	0.03	-0.14	-0.54	-0.2	0.16
-0.54	-0.38	0.16	0.25	0.08	0.2	0.1
-0.3	-0.47	-0.15	-0.27	-0.14	-0.27	-0.38
0.08	0.16	0.5	0.26	-0.1	0.07	-0.6
0.1	-0.03	0.04	-0.03	0.16	-0.12	0.25
-0.17	0.01	0.08	-0.15	-0.14	-0.23	-0.07
-0.14	-0.34	0.2	-0.04	0.45	-0.4	0.29
-0.29	1.29	0.06	0.06	-0.15	-0.34	-0.45
0.01	0.03	-0.07	-0.03	-0.09	-0.29	-0.23
-0.51	0.21	0.45	1.03	0.77	0.93	0.29
-0.29	-0.79	-0.36	-0.36	-0.1	-0.1	0.1
-0.22	-0.43	-0.34	0.3	0.16	-0.17	0.04
-1.09	-1.06	-1.09	-0.29	0.16	0.25	0.68
0.04	-0.27	-0.25	0.08	0.01	-0.04	0.01
0.18	1.52	-0.06	0.06	-0.03	0.29	0.2
-0.4	-0.43	-0.89	-0.3	-0.67	-0.58	-0.23
-0.34	-0.32	-0.32	0.06	-0.23	0.01	-0.04
0.04	-0.17	0.04	-0.1	-0.23	-0.17	-0.04
-0.62	-0.58	-0.62	-0.54	-0.43	-0.09	-0.22
-0.01	0.06	-0.04	0.08	-0.12	0.08	-0.07
-0.2	-0.49	-0.38	-0.51	-0.18	0.2	0.03
-0.06	-0.1	-0.22	-0.74	-0.62	-0.84	-0.47
-0.14	-0.4	-0.09	-0.43	-0.04	-0.38	0.07
0.23	-0.03	0.12	-0.29	0.29	-0.12	0.43
0.15	0.2	0.54	0.08	0.2	-0.36	0.11
-0.38	-0.38	0.01	0.03	-0.17	-0.34	-0.64
-0.27	-1.03	-0.71	-0.69	-0.17	-0.42	0.2
0.32	-0.03	0.34	0.1	0.38	0.08	0.34
-0.38	-0.29	-0.23	0.11	-0.06	-0.29	-0.1
-0.06	-0.74	-0.1	-0.6	-0.09	-0.38	-0.07
0.04	-0.69	-0.86	-0.51	-0.32	-0.07	0.21
-0.4	-0.54	-0.01	-0.3	-0.12	-0.47	-0.29
-0.71	-0.97	-1.4	-2.06	-3.06	-3.32	-3.47
0.06	-0.17	0.19	0.06	0.11	-0.42	0.16
-0.14	-0.62	-0.36	-0.34	0.2	-0.14	0.12
-0.01	-0.2	-0.32	0.04	-0.17	-0.03	-0.17
-0.27	-0.62	-0.89	-1.22	-1.36	-1.47	-1.47
-0.27	-0.34	-0.54	-0.51	-0.6	-0.12	-0.42
-0.29	-0.14	-0.34	-0.47	-0.22	0.1	0.06
-0.22	-0.42	-0.29	-0.2	-0.3	0.06	0.39
-0.49	-0.92	-0.45	-0.12	0.39	0.14	0.55
-0.56	-0.47	-0.3	-0.15	-0.34	-0.27	-0.22
-0.1	-0.14	-0.38	-0.54	-0.27	-0.51	-0.09
-0.34	0.16	-0.23	-0.67	-0.18	-0.67	-0.27
0.04	-0.42	-0.03	-0.2	0.03	-0.17	0.03
-0.25	-0.64	-0.43	-0.54	-0.3	0.16	0.01
-0.18	-0.15	-0.25	-0.25	-0.29	-0.17	-0.32
-0.3	-0.4	-0.04	0.31	0.15	-0.12	0.16
-0.3	-0.17	-0.47	-0.43	-0.27	-0.32	-0.29
-0.89	-0.81	0.1	0.08	0.06	-0.09	0.07
-0.54	-1.22	-0.58	-0.84	-0.32	-0.45	-0.01
-1.03	-1.25	-0.84	-0.49	0.03	0.51	0.29
-0.29	-0.62	0.1	-0.27	0.06	-0.34	0.08
-0.25	-0.51	-0.25	-0.42	0.12	-0.06	0.41
-0.38	-0.09	-0.04	-0.74	-0.34	-0.67	-0.22
0.11	0.25	0.01	-0.14	0.08	-0.42	0.1
-0.03	-0.14	-0.36	-0.69	-0.3	-0.29	-0.04
0.12	-0.6	-0.04	-0.4	-0.23	0.04	-0.23
-0.74	-0.29	-0.89	-0.15	-0.69	-0.01	-0.27
-2.25	-1.89	-2	-0.43	0.4	0.82	0.19
-2.84	-3.18	-1.94	-0.64	1.04	1.17	0.2
-1.94	-2	-1.79	-0.4	0.86	0.72	0.51
-2	-2.84	-1.94	-0.81	0.86	0.64	0.58
-0.67	-0.23	-0.1	0.24	-0.18	0.29	0.2
-0.25	-0.23	-0.47	0.03	-0.17	-0.07	0.04
-0.1	-0.54	-0.76	-0.62	-0.45	-0.51	-0.01
-0.23	-0.54	-0.47	-0.38	-0.04	-0.3	0.1
0.43	0.58	0.44	-0.27	-0.38	-0.43	-0.06
-0.23	-0.45	-0.56	-0.86	-1	-1.32	-0.3
-0.01	-0.49	-0.2	-0.18	0.2	0.29	0.28
-0.32	-0.54	-0.47	-0.17	0.01	-0.47	-0.04
-0.43	-1.4	-1	-1.15	-0.3	-0.42	0.58
-0.03	-0.56	-0.07	-0.62	0.14	0.06	0.11
-0.25	-0.62	-0.62	-0.23	-0.2	0.07	-0.34
-0.17	-0.51	-0.34	0.24	0.26	-0.27	-0.15
-0.17	-0.79	-0.94	-0.32	-0.62	-0.29	-0.12
-0.47	-0.54	-0.58	-0.54	-0.29	-0.4	-0.1
-1.25	-0.4	0.11	0.24	-0.15	-0.15	0.32
0.2	-0.42	-0.45	-0.01	-0.12	-0.07	-0.01
0.11	-1.43	-0.22	-0.32	0.12	-0.1	0.5
-0.79	-0.84	-0.64	-0.69	-0.1	-0.27	0.42
0.23	0.3	0.21	0.28	0.39	0.2	0.14
0.77	-0.29	0.03	0.18	-0.14	-0.38	-0.12
-0.3	-0.71	-0.12	-0.51	-0.03	-0.42	-0.12
-0.14	0.11	-0.06	0.44	0.29	0.34	0.23
-0.14	-0.42	0.06	-0.2	0.23	0.29	0.08
-0.32	-0.69	-0.47	0.34	0.11	-0.45	-0.06
-0.1	0.03	-0.04	0.06	-0.09	0.26	-0.22
-0.14	-0.86	-0.67	-0.51	-0.25	-0.23	-0.06
-0.07	-1.09	-0.84	-0.81	-0.3	-0.42	0.01
0.3	-0.49	-0.94	-0.97	-0.45	-0.51	-0.07
-0.03	-0.58	-0.27	-0.18	0.07	-0.29	0.29
0.21	-0.45	-0.64	-0.34	-0.03	-0.23	0.26
-0.22	-1.03	-0.67	-0.64	-0.17	-0.51	-0.17
0.28	0.23	-0.3	0.06	0.4	0.38	0.26
-0.01	-0.74	-0.51	-0.43	-0.22	0.2	0.08
0.1	-1.64	-1.4	-1.03	-0.07	-0.42	0.25
0.01	-1.29	-0.79	-0.54	-0.07	-0.15	0.32
-0.01	-0.6	-0.69	-0.36	-0.12	-0.14	0.03
0.39	-0.49	-0.51	-0.4	-0.09	-0.14	-0.17
-0.07	-0.54	-0.79	-0.45	-0.32	-0.22	-0.14
-0.4	-1.15	-1.22	-0.92	-0.62	-0.56	0.82
-0.12	-0.42	-1	-0.64	-0.76	-0.42	-0.09
0.18	-0.2	-0.2	-0.54	-0.14	-0.4	0.08
0.19	-0.64	-0.47	-0.27	-0.07	-0.29	0.12
0.06	-0.81	-0.62	-0.51	0.03	-0.03	0.11
0.1	-0.71	-0.71	-0.6	-0.34	-0.4	0.04
0.01	-0.94	-0.86	-0.45	-0.36	-0.84	-0.01
0.2	-0.42	-1.56	-0.49	-0.32	0.12	-0.14
0.32	-0.92	-0.56	-0.22	0.37	-0.3	0.33
-0.2	-1.79	-1.09	-0.74	-0.38	-0.49	0.01
0.46	-0.71	-1.22	-1.29	-0.15	-0.49	0.11
0.11	-1.74	-1.12	-1	-0.32	-0.74	-0.15
-0.01	-0.51	0.46	-0.25	-0.56	0.03	-0.49
-0.23	0.11	-0.27	0.12	-0.32	0.18	-0.36
0.04	-0.14	-0.23	0.07	-0.1	0.14	0.04
-0.17	-0.42	-0.51	-0.36	-0.38	-0.69	-0.07
0.58	0.2	0.2	0.23	0.19	0.1	0.34
-0.29	-0.49	-0.42	-0.38	-0.22	-0.47	-0.32
0.39	-0.04	-0.25	0.12	-0.29	0.08	0.01
-0.42	-0.38	-0.4	-0.27	-0.56	-0.22	-0.67
-0.27	-0.01	-0.38	-0.17	-0.56	-0.06	-0.4
0.19	-0.23	0.04	-0.03	0.19	-0.17	-0.09
-0.12	-0.25	-0.1	0.2	-0.12	-0.04	-0.12
-0.17	-0.58	-0.23	-0.25	-0.36	-0.54	-0.32
0.07	-0.38	-0.6	-0.22	-0.89	-0.18	-0.67
-0.01	-0.34	-0.1	-0.25	-0.09	-0.18	0.04
0.2	-0.36	-0.25	-0.29	-0.32	-0.4	0.07
-0.09	-0.2	-0.54	-0.01	-0.23	-0.07	0.03
0.2	-0.15	-0.2	-0.06	0.08	-0.18	0.2
0.14	-0.04	0.08	-0.27	0.1	-0.27	0.25
0.15	-0.49	0.18	-0.38	0.29	0.28	0.39
0.31	0.03	-0.03	-0.03	0.07	-0.18	0.2
0.42	-0.03	0.06	-0.12	-0.07	-0.3	0.23
0.14	-0.18	0.03	0.08	0.06	0.15	0.12
0.1	-0.07	-0.23	0.03	-0.2	0.03	-0.22
0.06	-0.17	-0.23	-0.07	-0.09	-0.23	0.1
0.38	0.01	0.11	0.11	0.33	0.5	0.24
0.01	0.03	-0.01	0.18	0.11	0.34	-0.23
-0.23	0.18	-0.54	-0.03	-0.62	0.11	-0.23
0.23	-0.23	-0.17	-0.14	-0.04	-0.01	0.16
0.03	-0.27	-0.12	-0.45	-0.14	-0.45	0.18
-0.27	-0.25	-0.71	-0.4	-0.49	-0.4	-0.04
0.18	0.12	0.06	0.03	0.01	0.19	-0.06
0.65	0.16	0.25	0.16	0.4	0.07	0.45
0.43	0.4	0.08	0.37	0.06	0.29	-0.09
0.4	0.14	0.42	0.15	0.34	0.01	0.31
-0.12	0.06	-0.2	0.2	-0.47	0.32	-0.27
0.39	0.01	0.08	-0.1	-0.06	-0.18	0.21
0.06	-0.23	-0.38	-0.3	-0.12	-0.4	0.06
0.16	-0.09	-0.09	0.04	-0.14	0.07	-0.1
-0.18	0.1	-0.2	0.06	-0.36	0.18	-0.3
0.29	-0.3	-0.01	-0.14	0.16	0.29	0.29
0.03	-0.07	-0.4	-0.09	-0.14	-0.17	0.15
-0.17	-0.47	-0.51	-0.36	-0.17	-0.36	-0.03
0.34	-0.03	-0.09	-0.1	0.3	-0.1	0.38
0.18	-0.27	-0.29	-0.12	-0.07	-0.3	0.04
0.14	0.03	-0.06	0.33	-0.01	0.25	-0.23
0.03	0.3	-0.06	0.33	-0.18	0.24	-0.14
-0.17	-0.56	-0.34	-0.51	-0.29	-0.47	-0.1
-0.38	-0.42	-0.81	-0.38	-0.89	-0.06	-0.42
0.01	-0.2	-0.32	-0.42	-0.32	-0.45	0.04
0.01	-0.1	-0.09	-0.17	0.07	0.08	0.08
-0.49	-0.17	-0.51	-0.4	-0.71	-0.22	-0.45
-0.1	-0.62	-0.25	-0.54	-0.17	-0.4	0.07
-0.14	-0.86	-0.6	-0.76	-0.36	-0.45	-0.01
0.21	0.07	-0.42	-0.03	-0.25	0.45	0.2
-0.45	0.11	-1.03	-0.74	-0.67	-0.71	-0.32
0.14	-0.42	0.01	-0.12	-0.12	-0.32	0.1
-0.06	-0.17	-0.23	-0.6	-0.18	-0.49	0.14
-0.64	-1	-0.71	-0.79	-0.58	-0.32	0.07
-0.27	-0.84	-0.32	-0.42	-0.29	-0.38	-0.17
0.01	-0.4	-0.03	-0.25	0.08	-0.22	0.15
0.07	-0.03	0.16	-0.22	-0.14	-0.32	0.06
-0.1	-0.56	-0.03	0.25	0.54	0.3	0.41
-0.25	-0.64	-0.54	-0.79	-0.45	-0.47	-0.14
-0.29	-1.69	-1.15	-0.64	0.15	-0.18	0.31
-0.17	0.58	-0.94	-0.07	-0.23	-0.32	-0.15
0.46	0.21	0.19	0.42	0.26	0.37	0.16
0.15	-0.07	0.11	-0.04	0.36	-0.01	-0.25
0.01	-0.04	-0.14	0.06	0.04	-0.22	0.26
0.14	0.01	0.31	-0.03	-0.12	-0.01	0.18
-0.09	-0.76	-0.32	-0.49	-0.04	-0.29	-0.17
-0.47	-0.6	-0.23	-0.23	-0.2	-0.3	-0.09
-0.38	-0.2	-0.23	0.03	-0.06	0.52	-0.25
-2.18	-0.58	0.87	1.71	0.64	0.66	-0.27
-1.43	-1.25	0.83	0.73	0.77	-0.47	-0.32
-1.69	-0.97	1.11	1.69	0.45	-0.07	-0.64
-1.43	-1.03	1.37	0.74	0.26	-0.17	-0.84
0.96	1.01	0.9	0.8	0.9	0.69	0.4
-0.38	2.85	-0.45	-0.23	-0.03	0.29	0.01
-0.22	-0.49	-0.36	-1	-0.69	-0.29	-0.23
-0.25	-0.25	0.14	-0.18	-0.03	-0.27	-0.17
-0.69	0.14	-0.29	-0.47	-0.32	-0.01	-0.32
-0.14	-0.25	-0.4	-0.27	-0.23	-0.47	-0.22
-0.23	1.71	-0.45	0.2	-0.32	-0.14	0.04
0.63	1.38	0.3	0.56	-0.03	0.19	-0.22
-0.2	-0.34	0.08	-0.15	0.2	-0.23	0.18
-0.45	-0.64	1.01	1.14	0.45	-0.4	-0.64
0.08	-0.49	-0.74	-0.18	-0.36	0.25	-0.32
-0.38	-0.4	-0.62	-0.3	-0.4	0.12	0.03
-0.09	-0.27	0.14	-0.18	0.07	-0.32	0.21
-0.4	-0.38	-0.3	-0.23	-0.4	-0.17	-0.04
0.19	0.28	0.03	0.52	0.12	0.18	0.14
0.26	-0.04	-0.06	-0.29	-0.14	-0.2	-0.06
0.24	-0.17	0.33	-0.06	-0.14	-0.3	0.01
-0.03	-0.4	0.23	-0.03	0.03	0.16	0.07
-0.43	0.06	0.01	-0.07	-0.49	0.11	-0.45
-0.14	0.87	-0.47	-0.49	-0.51	-0.06	0.01
-0.6	-0.36	-0.22	-0.84	0.03	-0.15	-0.06
-0.34	-0.29	0.46	0.06	-0.06	-0.3	-0.3
0.31	-0.58	0.21	-0.07	0.04	-0.12	0.18
-0.22	-0.51	-0.25	-0.22	-0.09	0.23	0.06
-0.14	-0.79	-0.69	-0.47	-0.38	0.15	-0.09
-0.25	-0.22	-0.14	-0.18	0.01	0.06	-0.38
-0.34	-0.67	-0.94	-0.92	-0.47	-0.27	-0.54
-0.18	-0.2	-0.29	-0.09	0.03	-0.84	-0.42
-0.49	-0.54	0.67	0.78	0.12	-0.15	-0.32
-0.34	-0.23	-0.74	-1	-1.03	-0.4	-0.58
0.15	-0.29	0.06	-0.25	0.38	-0.03	0.11
0.08	-0.2	-0.04	-0.03	0.14	0.55	0.29
-0.01	-0.4	-0.06	-0.1	-0.01	-0.01	0.03
0.53	0.12	0.66	0.37	0.57	-0.01	0.42
-0.32	0.73	0.26	-0.51	-0.97	0.62	0.7
-0.03	-0.22	0.2	0.57	0.83	0.37	0.59
-0.25	-0.84	-0.18	-0.43	-0.06	0.42	-0.03
-0.36	0.4	-0.17	-0.25	0.03	-0.17	0.21
0.23	-0.14	0.24	0.07	0.08	-0.18	0.06
-0.18	0.07	-0.38	-0.81	-0.04	-0.03	0.59
-0.36	-0.12	-0.6	-0.38	-0.54	0.14	-0.47
-0.14	-0.2	0.32	-0.15	-0.14	-0.51	-0.09
-0.04	-0.09	0.03	-0.06	0.06	-0.49	0.16
-0.54	0.38	-0.07	-0.2	-0.81	-0.12	-0.62
-0.07	0.26	-0.06	0.31	-0.07	-0.74	-0.51
0.26	0.62	0.3	-0.01	0.21	-0.06	-0.22
0.06	-0.29	-0.01	-0.29	-0.34	-0.15	-0.06
0.4	0.24	0.29	0.28	0.15	0.2	0.26
-0.12	0.21	-0.1	0.04	-0.29	-0.03	-0.25
-0.1	-0.17	-0.29	-0.29	-0.2	-0.27	-0.01
-0.04	-0.17	0.16	-0.12	0.33	0.14	0.07
0.07	0.39	-0.09	-0.17	-0.36	-0.3	-0.23
-0.42	-0.2	-0.14	-0.32	-0.49	-0.56	-0.36
0.4	0.24	0.7	0.49	0.36	0.55	0.29
0.06	-0.01	-0.06	-0.51	-0.25	-0.74	0.19
0.15	0.51	0.16	-0.06	-0.27	-0.29	-0.18
-0.14	-0.34	-0.22	-0.86	0.06	-0.18	-0.1
-0.09	-0.03	-0.06	0.41	0.01	-0.04	-0.07
-0.22	0.58	0.28	0.16	0.12	-0.36	-0.2
0.37	0.29	0.04	0.24	0.12	-0.23	-0.17
-0.09	-0.74	-1	-0.45	-0.27	0.04	0.2
-0.03	-0.22	-0.1	-0.06	0.45	0.19	0.21
-0.04	0.16	0.12	-0.38	-0.1	-0.27	0.07
-0.27	-0.86	-0.67	-0.92	-0.36	-0.64	-0.43
-0.38	0.01	-0.38	-0.51	-0.27	-0.54	-0.04
0.31	0.24	0.14	-0.01	-0.03	-0.01	-0.12
-0.22	-0.25	-0.4	-0.27	-0.32	-0.32	-0.18
-0.51	-0.36	-0.49	-0.2	-0.43	-0.42	-0.09
-0.97	-0.42	-0.92	-0.43	-0.58	0.01	-0.43
-0.12	-0.27	-0.03	-0.04	0.03	0.01	0.32
-0.81	-1	-0.89	-0.92	-0.23	-0.36	0.1
0.1	-0.34	-0.69	-1.12	-0.64	-0.43	-0.43
-0.64	-0.58	-0.79	-0.69	-0.97	-0.4	-0.38
0.07	-0.81	-0.34	-0.29	0.03	0.25	0.3
0.5	-0.45	-0.14	-0.47	0.07	0.24	0.19
-0.3	-0.29	-0.07	-0.54	-0.17	-0.27	-0.12
0.32	0.37	0.69	0.18	0.75	0.42	0.73
-0.22	0.12	0.16	0.29	0.01	0.16	-0.23
-0.12	0.93	1.81	2.03	1.54	0.95	0.29
-0.84	-0.12	-0.14	-0.1	-0.15	0.41	-0.27
-1.74	-0.34	-1.25	-1.36	-0.89	-0.12	0.41
-1.51	-2.18	-1.03	-2.56	-2	-0.89	0.4
-1	-0.74	-1.36	-1.09	-0.76	-0.17	0.38
-0.64	-0.49	-0.42	-0.74	-0.4	-0.62	0.03
-0.42	-0.25	-0.07	-0.23	-0.07	-0.06	-0.17
-0.14	0.19	-0.54	-0.23	-0.32	-0.14	0.03
-0.42	-0.27	-0.42	0.15	-0.22	0.26	-0.29
-0.01	-0.25	-0.23	-0.18	0.31	-0.07	0.33
2.44	0.28	-0.45	-1.15	-0.58	-0.22	-0.54
1.58	-0.76	-0.49	-0.51	-0.51	-0.94	-0.58
0.43	0.43	0.59	0.29	0.39	0.73	1.59
0.89	0.53	0.96	0.64	0.84	1.51	1.74
-0.17	-0.27	0.24	-0.09	-0.1	-0.14	-0.34
-0.32	0.03	-0.36	-0.07	-0.58	0.21	-0.17
-0.2	-0.14	-0.23	-0.51	-0.34	-0.4	-0.07
0.46	2.19	0.18	0.7	0.01	0.55	0.08
-0.18	-0.81	-0.89	-0.92	-0.4	-0.38	0.15
-0.04	-0.12	-0.12	-0.17	-0.09	-0.15	-0.22
-0.27	0.18	-0.3	0.04	-0.62	0.3	-0.17
-0.47	-0.36	-0.06	-0.1	-0.07	0.04	-0.25
-0.62	-0.38	-0.67	-0.36	-0.71	-0.18	-0.45
-0.12	-0.17	-0.06	-0.4	0.01	-0.25	0.28
-0.45	-0.4	-0.42	-0.43	-0.56	-0.58	-0.56
0.01	-0.14	-0.01	-0.09	-0.1	-0.76	0.25
0.1	0.11	0.1	0.2	-0.03	-0.29	-0.07
0.21	-0.03	0.19	0.14	-0.04	-0.1	0.18
-0.27	-0.03	-0.14	-0.42	-0.12	-0.04	0.28
0.04	0.12	0.03	0.07	-0.22	-0.09	-0.01
-0.4	-0.62	-0.86	-0.42	-0.51	-0.22	-0.32
-0.27	0.25	0.12	0.38	-0.07	0.03	-0.3
-0.07	-0.03	-0.6	-0.4	-0.79	-0.06	-0.64
-0.25	-0.36	-0.15	-0.22	-0.07	-0.27	0.1
0.01	-0.25	-0.06	0.26	0.03	-0.03	0.1
-0.12	-0.22	-0.25	-0.25	-0.07	-0.38	0.24
-0.27	-0.27	-0.32	-0.36	-0.51	-0.56	-0.74
-0.25	-0.64	-0.15	-1.03	-0.74	-0.84	-0.32
-0.4	2.53	-0.27	0.66	-0.14	0.07	0.1
-0.42	-0.74	-0.29	-0.64	-0.23	-0.17	-0.14
-0.22	0.57	-0.64	-1.03	-0.1	0.37	0.95
-0.4	-0.23	0.23	-0.01	0.18	-0.32	0.01
-0.17	0.29	0.1	-0.18	-0.14	-0.04	0.2
-0.92	0.44	0.42	-0.07	0.21	0.88	1.79
0.37	0.19	0.3	0.28	0.58	-0.1	0.42
0.2	-0.09	0.11	-0.06	0.29	-0.12	0.56
-0.15	0.25	0.18	-0.1	-0.15	-0.06	0.12
0.06	0.04	0.42	0.46	0.26	-0.22	0.48
0.07	0.04	0.4	0.2	0.19	0.26	0.39
-0.1	-0.17	0.11	0.03	0.3	-0.1	0.52
0.29	-0.29	0.41	0.48	0.78	0.57	0.77
0.55	0.11	0.19	0.12	-0.04	-0.18	0.16
0.34	-0.09	0.44	0.1	0.45	0.26	0.6
-0.03	-0.32	0.5	0.34	0.42	0.08	0.5
0.18	-0.09	0.01	0.44	0.29	0.21	0.46
-0.1	-0.47	0.18	-0.04	0.28	-0.25	-0.09
-0.01	0.36	0.48	0.55	0.03	-0.2	-0.4
0.07	-0.1	0.08	-0.15	0.1	-0.4	0.29
-0.03	-0.03	0.03	-0.27	0.07	-0.27	-0.07
0.16	0.01	0.07	-0.36	0.15	0.25	0.08
-0.38	-0.47	-0.89	-0.76	-0.86	-0.81	-0.69
-0.12	0.31	0.12	-0.4	-0.32	-0.69	-0.23
-0.42	-0.01	-0.04	-0.29	-0.49	-0.76	-0.38
-0.01	0.59	-0.04	0.01	0.36	0.18	0.55
-0.14	0.66	0.78	0.04	0.29	-0.18	-0.07
-0.32	-0.14	-0.2	-0.34	-0.18	-0.04	-0.23
-0.07	0.64	0.67	0.24	-0.22	-0.67	-0.43
0.1	-0.43	-0.01	-0.17	-0.1	-0.32	-0.27
-0.34	0.66	0.96	0.39	0.26	-0.51	-0.3
0.01	1.32	1.07	0.88	0.62	0.12	-0.22
-0.2	0.86	0.7	0.21	0.04	0.04	-0.06
0.24	0.7	0.98	0.62	0.37	0.03	-0.04
-0.51	1.08	0.77	0.15	-0.76	-0.17	-0.69
-0.15	1.33	1.67	1.06	0.45	-0.36	-0.4
0.16	0.28	0.44	-0.04	-0.22	-0.22	0.11
0.15	0.15	0.45	0.21	0.31	0.11	0.29
-1.29	-0.04	0.61	0.52	0.23	-0.22	-0.89
0.53	0.73	1.12	0.08	0.28	-0.36	-0.17
-0.04	0.54	0.51	0.06	0.2	-0.23	0.26
0.65	1.21	1.16	0.76	0.21	0.06	0.12
1.35	1.78	1.63	1.54	1.06	0.65	0.81
-0.25	0.06	0.45	0.11	0.5	0.19	0.49
-0.01	-0.25	0.26	0.14	0.24	0.07	0.08
0.77	0.9	1.26	0.72	0.7	0.25	0.52
0.12	0.51	0.11	0.31	0.07	0.01	-0.06
-0.42	0.3	-0.32	-0.71	-0.49	-0.34	-0.32
0.03	0.4	0.3	0.15	-0.12	-0.64	-0.1
-0.42	-0.32	-0.3	0.15	-0.22	0.01	0.24
-0.56	-0.15	0.52	0.1	-0.07	-0.18	-0.2
0.24	0.06	0.66	0.42	0.64	0.1	0.54
0.33	0.44	0.79	0.79	0.76	0.42	0.82
0.39	0.36	0.65	0.9	0.3	0.37	0.14
0.29	0.95	0.66	0.63	-0.15	0.1	-0.04
0.44	0.2	0.32	-0.01	0.41	0.15	0.65
0.37	0.01	0.56	0.5	0.3	0.4	0.34
-0.6	-0.4	-0.36	-0.56	-0.86	-1.29	-1.03
0.1	0.14	0.49	0.1	0.48	-0.32	0.44
0.1	0.08	0.5	0.1	0.42	-0.23	0.43
0.57	0.44	0.62	0.33	0.38	0.15	0.26
0.2	0.34	0.19	0.56	0.16	0.53	0.15
0.08	0.66	0.49	0.31	0.06	-0.06	-0.15
0.07	-0.04	0.12	-0.1	0.06	-0.32	0.21
