# Supplementary material for: A linear programming approach for estimating the structure of a sparse linear genetic network from transcript profiling data
Source: Algorithms Mol Biol. 2009 Feb 24;4:5. doi: 10.1186/1748-7188-4-5 (PMC2654898; doi:10.1186/1748-7188-4-5)
Supplement: Additional file 2 — Predicted networks obtained for InSilico and Yeast dataset using LP-SLGN are available here. [file 1748-7188-4-5-S2.tar]

Archive with 2,442 entries (2,430 files):
- Result
- Result/ S_cerevisiae
- Result/InSilicon
- Result/ S_cerevisiae/README.txt
- Result/ S_cerevisiae/Alpha
- Result/ S_cerevisiae/CDC15
- Result/ S_cerevisiae/Alpha/influencing
- Result/ S_cerevisiae/Alpha/influenced_by
- Result/ S_cerevisiae/Alpha/influencing/influenceing_17.out
- Result/ S_cerevisiae/Alpha/influencing/influenceing_417.out
- Result/ S_cerevisiae/Alpha/influencing/influenceing_233.out
- Result/ S_cerevisiae/Alpha/influencing/influenceing_338.out
- Result/ S_cerevisiae/Alpha/influencing/influenceing_61.out
- Result/ S_cerevisiae/Alpha/influencing/influenceing_603.out
- Result/ S_cerevisiae/Alpha/influencing/influenceing_430.out
- Result/ S_cerevisiae/Alpha/influencing/influenceing_512.out
- Result/ S_cerevisiae/Alpha/influencing/influenceing_535.out
- Result/ S_cerevisiae/Alpha/influencing/influenceing_569.out
- Result/ S_cerevisiae/Alpha/influencing/influenceing_58.out
- Result/ S_cerevisiae/Alpha/influencing/influenceing_536.out
- Result/ S_cerevisiae/Alpha/influencing/influenceing_42.out
- Result/ S_cerevisiae/Alpha/influencing/influenceing_317.out
- Result/ S_cerevisiae/Alpha/influencing/influenceing_247.out
- Result/ S_cerevisiae/Alpha/influencing/influenceing_119.out
- Result/ S_cerevisiae/Alpha/influencing/influenceing_81.out
- Result/ S_cerevisiae/Alpha/influencing/influenceing_177.out
- Result/ S_cerevisiae/Alpha/influencing/influenceing_428.out
- Result/ S_cerevisiae/Alpha/influencing/influenceing_373.out
- Result/ S_cerevisiae/Alpha/influencing/influenceing_481.out
- Result/ S_cerevisiae/Alpha/influencing/influenceing_218.out
- Result/ S_cerevisiae/Alpha/influencing/influenceing_395.out
- Result/ S_cerevisiae/Alpha/influencing/influenceing_520.out
- Result/ S_cerevisiae/Alpha/influencing/influenceing_379.out
- Result/ S_cerevisiae/Alpha/influencing/influenceing_6.out
- Result/ S_cerevisiae/Alpha/influencing/influenceing_531.out
- Result/ S_cerevisiae/Alpha/influencing/influenceing_333.out
- Result/ S_cerevisiae/Alpha/influencing/influenceing_600.out
- Result/ S_cerevisiae/Alpha/influencing/influenceing_539.out
- Result/ S_cerevisiae/Alpha/influencing/influenceing_229.out
- Result/ S_cerevisiae/Alpha/influencing/influenceing_586.out
- Result/ S_cerevisiae/Alpha/influencing/influenceing_72.out
- Result/ S_cerevisiae/Alpha/influencing/influenceing_490.out
- Result/ S_cerevisiae/Alpha/influencing/influenceing_371.out
- Result/ S_cerevisiae/Alpha/influencing/influenceing_222.out
- Result/ S_cerevisiae/Alpha/influencing/influenceing_18.out
- Result/ S_cerevisiae/Alpha/influencing/influenceing_397.out
- Result/ S_cerevisiae/Alpha/influencing/influenceing_156.out
- Result/ S_cerevisiae/Alpha/influencing/influenceing_150.out
- Result/ S_cerevisiae/Alpha/influencing/influenceing_262.out
- Result/ S_cerevisiae/Alpha/influencing/influenceing_246.out
- Result/ S_cerevisiae/Alpha/influencing/influenceing_369.out
- Result/ S_cerevisiae/Alpha/influencing/influenceing_93.out
- Result/ S_cerevisiae/Alpha/influencing/influenceing_493.out
- Result/ S_cerevisiae/Alpha/influencing/influenceing_402.out
- Result/ S_cerevisiae/Alpha/influencing/influenceing_390.out
- Result/ S_cerevisiae/Alpha/influencing/influenceing_86.out
- Result/ S_cerevisiae/Alpha/influencing/influenceing_190.out
- Result/ S_cerevisiae/Alpha/influencing/influenceing_32.out
- Result/ S_cerevisiae/Alpha/influencing/influenceing_392.out
- Result/ S_cerevisiae/Alpha/influencing/influenceing_224.out
- Result/ S_cerevisiae/Alpha/influencing/influenceing_329.out
- Result/ S_cerevisiae/Alpha/influencing/influenceing_252.out
- Result/ S_cerevisiae/Alpha/influencing/influenceing_147.out
- Result/ S_cerevisiae/Alpha/influencing/influenceing_337.out
- Result/ S_cerevisiae/Alpha/influencing/influenceing_206.out
- Result/ S_cerevisiae/Alpha/influencing/influenceing_308.out
- Result/ S_cerevisiae/Alpha/influencing/influenceing_408.out
- Result/ S_cerevisiae/Alpha/influencing/influenceing_471.out
- Result/ S_cerevisiae/Alpha/influencing/influenceing_260.out
- Result/ S_cerevisiae/Alpha/influencing/influenceing_575.out
- Result/ S_cerevisiae/Alpha/influencing/influenceing_240.out
- Result/ S_cerevisiae/Alpha/influencing/influenceing_139.out
- Result/ S_cerevisiae/Alpha/influencing/influenceing_477.out
- Result/ S_cerevisiae/Alpha/influencing/influenceing_25.out
- Result/ S_cerevisiae/Alpha/influencing/influenceing_519.out
- Result/ S_cerevisiae/Alpha/influencing/influenceing_499.out
- Result/ S_cerevisiae/Alpha/influencing/influenceing_186.out
- Result/ S_cerevisiae/Alpha/influencing/influenceing_141.out
- Result/ S_cerevisiae/Alpha/influencing/influenceing_203.out
- Result/ S_cerevisiae/Alpha/influencing/influenceing_198.out
- Result/ S_cerevisiae/Alpha/influencing/influenceing_110.out
- Result/ S_cerevisiae/Alpha/influencing/influenceing_533.out
- Result/ S_cerevisiae/Alpha/influencing/influenceing_23.out
- Result/ S_cerevisiae/Alpha/influencing/influenceing_330.out
- Result/ S_cerevisiae/Alpha/influencing/influenceing_297.out
- Result/ S_cerevisiae/Alpha/influencing/influenceing_585.out
- Result/ S_cerevisiae/Alpha/influencing/influenceing_584.out
- Result/ S_cerevisiae/Alpha/influencing/influenceing_599.out
- Result/ S_cerevisiae/Alpha/influencing/influenceing_55.out
- Result/ S_cerevisiae/Alpha/influencing/influenceing_424.out
- Result/ S_cerevisiae/Alpha/influencing/influenceing_302.out
- Result/ S_cerevisiae/Alpha/influencing/influenceing_73.out
- Result/ S_cerevisiae/Alpha/influencing/influenceing_235.out
- Result/ S_cerevisiae/Alpha/influencing/influenceing_323.out
- Result/ S_cerevisiae/Alpha/influencing/influenceing_37.out
- Result/ S_cerevisiae/Alpha/influencing/influenceing_270.out
- Result/ S_cerevisiae/Alpha/influencing/influenceing_403.out
- Result/ S_cerevisiae/Alpha/influencing/influenceing_528.out
- Result/ S_cerevisiae/Alpha/influencing/influenceing_359.out
- Result/ S_cerevisiae/Alpha/influencing/influenceing_265.out
- Result/ S_cerevisiae/Alpha/influencing/influenceing_509.out
- Result/ S_cerevisiae/Alpha/influencing/influenceing_227.out
- Result/ S_cerevisiae/Alpha/influencing/influenceing_500.out
- Result/ S_cerevisiae/Alpha/influencing/influenceing_596.out
- Result/ S_cerevisiae/Alpha/influencing/influenceing_367.out
- Result/ S_cerevisiae/Alpha/influencing/influenceing_532.out
- Result/ S_cerevisiae/Alpha/influencing/influenceing_154.out
- Result/ S_cerevisiae/Alpha/influencing/influenceing_592.out
- Result/ S_cerevisiae/Alpha/influencing/influenceing_558.out
- Result/ S_cerevisiae/Alpha/influencing/influenceing_363.out
- Result/ S_cerevisiae/Alpha/influencing/influenceing_394.out
- Result/ S_cerevisiae/Alpha/influencing/influenceing_187.out
- Result/ S_cerevisiae/Alpha/influencing/influenceing_588.out
- Result/ S_cerevisiae/Alpha/influencing/influenceing_253.out
- Result/ S_cerevisiae/Alpha/influencing/influenceing_299.out
- Result/ S_cerevisiae/Alpha/influencing/influenceing_494.out
- Result/ S_cerevisiae/Alpha/influencing/influenceing_57.out
- Result/ S_cerevisiae/Alpha/influencing/influenceing_277.out
- Result/ S_cerevisiae/Alpha/influencing/influenceing_200.out
- Result/ S_cerevisiae/Alpha/influencing/influenceing_351.out
- Result/ S_cerevisiae/Alpha/influencing/influenceing_449.out
- Result/ S_cerevisiae/Alpha/influencing/influenceing_132.out
- Result/ S_cerevisiae/Alpha/influencing/influenceing_46.out
- Result/ S_cerevisiae/Alpha/influencing/influenceing_287.out
- Result/ S_cerevisiae/Alpha/influencing/influenceing_48.out
- Result/ S_cerevisiae/Alpha/influencing/influenceing_409.out
- Result/ S_cerevisiae/Alpha/influencing/influenceing_140.out
- Result/ S_cerevisiae/Alpha/influencing/influenceing_34.out
- Result/ S_cerevisiae/Alpha/influencing/influenceing_541.out
- Result/ S_cerevisiae/Alpha/influencing/influenceing_439.out
- Result/ S_cerevisiae/Alpha/influencing/influenceing_440.out
- Result/ S_cerevisiae/Alpha/influencing/influenceing_28.out
- Result/ S_cerevisiae/Alpha/influencing/influenceing_581.out
- Result/ S_cerevisiae/Alpha/influencing/influenceing_434.out
- Result/ S_cerevisiae/Alpha/influencing/influenceing_571.out
- Result/ S_cerevisiae/Alpha/influencing/influenceing_583.out
- Result/ S_cerevisiae/Alpha/influencing/influenceing_372.out
- Result/ S_cerevisiae/Alpha/influencing/influenceing_335.out
- Result/ S_cerevisiae/Alpha/influencing/influenceing_193.out
- Result/ S_cerevisiae/Alpha/influencing/influenceing_383.out
- Result/ S_cerevisiae/Alpha/influencing/influenceing_294.out
- Result/ S_cerevisiae/Alpha/influencing/influenceing_239.out
- Result/ S_cerevisiae/Alpha/influencing/influenceing_101.out
- Result/ S_cerevisiae/Alpha/influencing/influenceing_426.out
- Result/ S_cerevisiae/Alpha/influencing/influenceing_288.out
- Result/ S_cerevisiae/Alpha/influencing/influenceing_22.out
- Result/ S_cerevisiae/Alpha/influencing/influenceing_123.out
- Result/ S_cerevisiae/Alpha/influencing/influenceing_168.out
- Result/ S_cerevisiae/Alpha/influencing/influenceing_348.out
- Result/ S_cerevisiae/Alpha/influencing/influenceing_344.out
- Result/ S_cerevisiae/Alpha/influencing/influenceing_137.out
- Result/ S_cerevisiae/Alpha/influencing/influenceing_135.out
- Result/ S_cerevisiae/Alpha/influencing/influenceing_568.out
- Result/ S_cerevisiae/Alpha/influencing/influenceing_275.out
- Result/ S_cerevisiae/Alpha/influencing/influenceing_278.out
- Result/ S_cerevisiae/Alpha/influencing/influenceing_171.out
- Result/ S_cerevisiae/Alpha/influencing/influenceing_518.out
- Result/ S_cerevisiae/Alpha/influencing/influenceing_365.out
- Result/ S_cerevisiae/Alpha/influencing/influenceing_261.out
- Result/ S_cerevisiae/Alpha/influencing/influenceing_450.out
- Result/ S_cerevisiae/Alpha/influencing/influenceing_530.out
- Result/ S_cerevisiae/Alpha/influencing/influenceing_375.out
- Result/ S_cerevisiae/Alpha/influencing/influenceing_420.out
- Result/ S_cerevisiae/Alpha/influencing/influenceing_280.out
- Result/ S_cerevisiae/Alpha/influencing/influenceing_242.out
- Result/ S_cerevisiae/Alpha/influencing/influenceing_540.out
- Result/ S_cerevisiae/Alpha/influencing/influenceing_555.out
- Result/ S_cerevisiae/Alpha/influencing/influenceing_324.out
- Result/ S_cerevisiae/Alpha/influencing/influenceing_165.out
- Result/ S_cerevisiae/Alpha/influencing/influenceing_223.out
- Result/ S_cerevisiae/Alpha/influencing/influenceing_517.out
- Result/ S_cerevisiae/Alpha/influencing/influenceing_111.out
- Result/ S_cerevisiae/Alpha/influencing/influenceing_290.out
- Result/ S_cerevisiae/Alpha/influencing/influenceing_24.out
- Result/ S_cerevisiae/Alpha/influencing/influenceing_51.out
- Result/ S_cerevisiae/Alpha/influencing/influenceing_129.out
- Result/ S_cerevisiae/Alpha/influencing/influenceing_208.out
- Result/ S_cerevisiae/Alpha/influencing/influenceing_169.out
- Result/ S_cerevisiae/Alpha/influencing/influenceing_418.out
- Result/ S_cerevisiae/Alpha/influencing/influenceing_549.out
- Result/ S_cerevisiae/Alpha/influencing/influenceing_279.out
- Result/ S_cerevisiae/Alpha/influencing/influenceing_300.out
- Result/ S_cerevisiae/Alpha/influencing/influenceing_347.out
- Result/ S_cerevisiae/Alpha/influencing/influenceing_209.out
- Result/ S_cerevisiae/Alpha/influencing/influenceing_114.out
- Result/ S_cerevisiae/Alpha/influencing/influenceing_313.out
- Result/ S_cerevisiae/Alpha/influencing/influenceing_410.out
- Result/ S_cerevisiae/Alpha/influencing/influenceing_350.out
- Result/ S_cerevisiae/Alpha/influencing/influenceing_310.out
- Result/ S_cerevisiae/Alpha/influencing/influenceing_98.out
- Result/ S_cerevisiae/Alpha/influencing/influenceing_538.out
- Result/ S_cerevisiae/Alpha/influencing/influenceing_381.out
- Result/ S_cerevisiae/Alpha/influencing/influenceing_284.out
- Result/ S_cerevisiae/Alpha/influencing/influenceing_50.out
- Result/ S_cerevisiae/Alpha/influencing/influenceing_197.out
- Result/ S_cerevisiae/Alpha/influencing/influenceing_225.out
- Result/ S_cerevisiae/Alpha/influencing/influenceing_594.out
- Result/ S_cerevisiae/Alpha/influencing/influenceing_475.out
- Result/ S_cerevisiae/Alpha/influencing/influenceing_334.out
- Result/ S_cerevisiae/Alpha/influencing/influenceing_561.out
- Result/ S_cerevisiae/Alpha/influencing/influenceing_248.out
- Result/ S_cerevisiae/Alpha/influencing/influenceing_380.out
- Result/ S_cerevisiae/Alpha/influencing/influenceing_49.out
- Result/ S_cerevisiae/Alpha/influencing/influenceing_79.out
- Result/ S_cerevisiae/Alpha/influencing/influenceing_576.out
- Result/ S_cerevisiae/Alpha/influencing/influenceing_251.out
- Result/ S_cerevisiae/Alpha/influencing/influenceing_527.out
- Result/ S_cerevisiae/Alpha/influencing/influenceing_604.out
- Result/ S_cerevisiae/Alpha/influencing/influenceing_213.out
- Result/ S_cerevisiae/Alpha/influencing/influenceing_485.out
- Result/ S_cerevisiae/Alpha/influencing/influenceing_580.out
- Result/ S_cerevisiae/Alpha/influencing/influenceing_160.out
- Result/ S_cerevisiae/Alpha/influencing/influenceing_43.out
- Result/ S_cerevisiae/Alpha/influencing/influenceing_358.out
- Result/ S_cerevisiae/Alpha/influencing/influenceing_77.out
- Result/ S_cerevisiae/Alpha/influencing/influenceing_152.out
- Result/ S_cerevisiae/Alpha/influencing/influenceing_115.out
- Result/ S_cerevisiae/Alpha/influencing/influenceing_480.out
- Result/ S_cerevisiae/Alpha/influencing/influenceing_352.out
- Result/ S_cerevisiae/Alpha/influencing/influenceing_503.out
- Result/ S_cerevisiae/Alpha/influencing/influenceing_228.out
- Result/ S_cerevisiae/Alpha/influencing/influenceing_529.out
- Result/ S_cerevisiae/Alpha/influencing/influenceing_435.out
- Result/ S_cerevisiae/Alpha/influencing/influenceing_163.out
- Result/ S_cerevisiae/Alpha/influencing/influenceing_442.out
- Result/ S_cerevisiae/Alpha/influencing/influenceing_211.out
- Result/ S_cerevisiae/Alpha/influencing/influenceing_322.out
- Result/ S_cerevisiae/Alpha/influencing/influenceing_83.out
- Result/ S_cerevisiae/Alpha/influencing/influenceing_274.out
- Result/ S_cerevisiae/Alpha/influencing/influenceing_578.out
- Result/ S_cerevisiae/Alpha/influencing/influenceing_597.out
- Result/ S_cerevisiae/Alpha/influencing/influenceing_241.out
- Result/ S_cerevisiae/Alpha/influencing/influenceing_591.out
- Result/ S_cerevisiae/Alpha/influencing/influenceing_444.out
- Result/ S_cerevisiae/Alpha/influencing/influenceing_595.out
- Result/ S_cerevisiae/Alpha/influencing/influenceing_469.out
- Result/ S_cerevisiae/Alpha/influencing/influenceing_256.out
- Result/ S_cerevisiae/Alpha/influencing/influenceing_447.out
- Result/ S_cerevisiae/Alpha/influencing/influenceing_339.out
- Result/ S_cerevisiae/Alpha/influencing/influenceing_446.out
- Result/ S_cerevisiae/Alpha/influencing/influenceing_396.out
- Result/ S_cerevisiae/Alpha/influencing/influenceing_432.out
- Result/ S_cerevisiae/Alpha/influencing/influenceing_59.out
- Result/ S_cerevisiae/Alpha/influencing/influenceing_478.out
- Result/ S_cerevisiae/Alpha/influencing/influenceing_27.out
- Result/ S_cerevisiae/Alpha/influencing/influenceing_441.out
- Result/ S_cerevisiae/Alpha/influencing/influenceing_267.out
- Result/ S_cerevisiae/Alpha/influencing/influenceing_153.out
- Result/ S_cerevisiae/Alpha/influencing/influenceing_501.out
- Result/ S_cerevisiae/Alpha/influencing/influenceing_143.out
- Result/ S_cerevisiae/Alpha/influencing/influenceing_249.out
- Result/ S_cerevisiae/Alpha/influencing/influenceing_105.out
- Result/ S_cerevisiae/Alpha/influencing/influenceing_16.out
- Result/ S_cerevisiae/Alpha/influencing/influenceing_465.out
- Result/ S_cerevisiae/Alpha/influencing/influenceing_332.out
- Result/ S_cerevisiae/Alpha/influencing/influenceing_296.out
- Result/ S_cerevisiae/Alpha/influencing/influenceing_565.out
- Result/ S_cerevisiae/Alpha/influencing/influenceing_8.out
- Result/ S_cerevisiae/Alpha/influencing/influenceing_552.out
- Result/ S_cerevisiae/Alpha/influencing/influenceing_582.out
- Result/ S_cerevisiae/Alpha/influencing/influenceing_406.out
- Result/ S_cerevisiae/Alpha/influencing/influenceing_30.out
- Result/ S_cerevisiae/Alpha/influencing/influenceing_544.out
- Result/ S_cerevisiae/Alpha/influencing/influenceing_345.out
- Result/ S_cerevisiae/Alpha/influencing/influenceing_113.out
- Result/ S_cerevisiae/Alpha/influencing/influenceing_155.out
- Result/ S_cerevisiae/Alpha/influencing/influenceing_282.out
- Result/ S_cerevisiae/Alpha/influencing/influenceing_179.out
- Result/ S_cerevisiae/Alpha/influencing/influenceing_353.out
- Result/ S_cerevisiae/Alpha/influencing/influenceing_386.out
- Result/ S_cerevisiae/Alpha/influencing/influenceing_507.out
- Result/ S_cerevisiae/Alpha/influencing/influenceing_108.out
- Result/ S_cerevisiae/Alpha/influencing/influenceing_97.out
- Result/ S_cerevisiae/Alpha/influencing/influenceing_336.out
- Result/ S_cerevisiae/Alpha/influencing/influenceing_162.out
- Result/ S_cerevisiae/Alpha/influencing/influenceing_80.out
- Result/ S_cerevisiae/Alpha/influencing/influenceing_283.out
- Result/ S_cerevisiae/Alpha/influencing/influenceing_429.out
- Result/ S_cerevisiae/Alpha/influencing/influenceing_214.out
- Result/ S_cerevisiae/Alpha/influencing/influenceing_366.out
- Result/ S_cerevisiae/Alpha/influencing/influenceing_196.out
- Result/ S_cerevisiae/Alpha/influencing/influenceing_598.out
- Result/ S_cerevisiae/Alpha/influencing/influenceing_142.out
- Result/ S_cerevisiae/Alpha/influencing/influenceing_298.out
- Result/ S_cerevisiae/Alpha/influencing/influenceing_526.out
- Result/ S_cerevisiae/Alpha/influencing/influenceing_556.out
- Result/ S_cerevisiae/Alpha/influencing/influenceing_82.out
- Result/ S_cerevisiae/Alpha/influencing/influenceing_303.out
- Result/ S_cerevisiae/Alpha/influencing/influenceing_161.out
- Result/ S_cerevisiae/Alpha/influencing/influenceing_149.out
- Result/ S_cerevisiae/Alpha/influencing/influenceing_151.out
- Result/ S_cerevisiae/Alpha/influencing/influenceing_487.out
- Result/ S_cerevisiae/Alpha/influencing/influenceing_427.out
- Result/ S_cerevisiae/Alpha/influencing/influenceing_26.out
- Result/ S_cerevisiae/Alpha/influencing/influenceing_534.out
- Result/ S_cerevisiae/Alpha/influencing/influenceing_289.out
- Result/ S_cerevisiae/Alpha/influencing/influenceing_69.out
- Result/ S_cerevisiae/Alpha/influencing/influenceing_173.out
- Result/ S_cerevisiae/Alpha/influencing/influenceing_244.out
- Result/ S_cerevisiae/Alpha/influencing/influenceing_133.out
[truncated: 2,142 more entries]
