# Supplementary material for: A linear programming approach for estimating the structure of a sparse linear genetic network from transcript profiling data
Source: Algorithms Mol Biol. 2009 Feb 24;4:5. doi: 10.1186/1748-7188-4-5 (PMC2654898; doi:10.1186/1748-7188-4-5)
Supplement: Additional file 2 — Predicted networks obtained for InSilico and Yeast dataset using LP-SLGN are available here. [file 1748-7188-4-5-S2.tar › Result/ S_cerevisiae/README.txt]

A published study of S. cerevisiae monitored 2,467 genes at various time points and under diﬀerent conditions. In the investigations designated ALPHA and CDC15, measurements were made over 15 and time points respectively. Here, a gene was retained only if an abundance measurement was present in all 33 proﬁles. Only 605 genes met this criterion of no missing values and these data were not processed any further. Thus, the real transcript profiling data sets used to estimate LP-SLGNs are an


The reconstructed neworks for ALPHA dataset and CDC15 data set using LPSLGN are present in the folder 'ALPHA' and 'CDC15' respectively. 
Each folder contais two folders. 

1. "inlfuenced_by" : 
	The file "inlfuenced_by_i.out " contains list of name of gene which have infulence of ith gene.
 
2. "inlfuencing" : 
	The file "inlfuencing_i.out" contains list of name of gene which are infulenced by ith gene.

 
