# Supplementary material for: A linear programming approach for estimating the structure of a sparse linear genetic network from transcript profiling data
Source: Algorithms Mol Biol. 2009 Feb 24;4:5. doi: 10.1186/1748-7188-4-5 (PMC2654898; doi:10.1186/1748-7188-4-5)
Supplement: Additional file 2 — Predicted networks obtained for InSilico and Yeast dataset using LP-SLGN are available here. [file 1748-7188-4-5-S2.tar › Result/ S_cerevisiae/Alpha/influencing/influenceing_17.out]

2	NCE102 SECRETION, NON-CLASSICAL UNKNOWN
18	MSB1 POLARIZED GROWTH UNKNOWN
32	ORC1 DNA REPLICATION ORIGIN RECOGNITION COMPLEX 104 KD SUBUNIT
248	FLR1 FLUCONAZOLE RESISTANCE TRANSPORTER, MAJOR FACILITATOR SUPERFAMILY
333	HCA4 RRNA PROCESSING RNA HELICASE
350	TIF35 PROTEIN SYNTHESIS TRANSLATION INITIATION FACTOR EIF3 SUBUNIT
409	UBP12 PROTEIN DEGRADATION, UBI UBIQUITIN-SPECIFIC PROTEASE
496	RCE1 PROTEIN PROCESSING PROTEASE, ACTS ON RAS AND A-FACTOR C-TERMINI
