# Supplementary material for: A linear programming approach for estimating the structure of a sparse linear genetic network from transcript profiling data
Source: Algorithms Mol Biol. 2009 Feb 24;4:5. doi: 10.1186/1748-7188-4-5 (PMC2654898; doi:10.1186/1748-7188-4-5)
Supplement: Additional file 2 — Predicted networks obtained for InSilico and Yeast dataset using LP-SLGN are available here. [file 1748-7188-4-5-S2.tar › Result/ S_cerevisiae/Alpha/influencing/influenceing_233.out]

10	PTA1 TRNA PROCESSING UNKNOWN
296	HHT2 CHROMATIN STRUCTURE HISTONE H3
358	RPL40A PROTEIN SYNTHESIS RIBOSOMAL PROTEIN L40A
409	UBP12 PROTEIN DEGRADATION, UBI UBIQUITIN-SPECIFIC PROTEASE
