# Supplementary material for: A linear programming approach for estimating the structure of a sparse linear genetic network from transcript profiling data
Source: Algorithms Mol Biol. 2009 Feb 24;4:5. doi: 10.1186/1748-7188-4-5 (PMC2654898; doi:10.1186/1748-7188-4-5)
Supplement: Additional file 2 — Predicted networks obtained for InSilico and Yeast dataset using LP-SLGN are available here. [file 1748-7188-4-5-S2.tar › Result/ S_cerevisiae/Alpha/influencing/influenceing_338.out]

17	TBF1 TELOMERE LENGTH REGULATI TELOMERE TTAGGG REPEAT-BINDING FACTOR
29	STO1 GLYCOLYSIS LARGE SUBUNIT OF THE NUCLEAR CAP-BINDING PROTEIN COMPLEX
43	BBP1 CELL CYCLE AND MEIOSIS UNKNOWN
49	KNH1 CELL WALL BIOGENESIS KRE9P HOMOLOG
57	TFC4 TRANSCRIPTION TFIIIC 131 KD SUBUNIT
60	HCM1 TRANSCRIPTION (PUTATIVE) FORKHEAD FAMILY OF DNA-BINDING PROTEINS
69	OGG1 DNA REPAIR 8-OXOGUANINE DNA GLYCOSYLASE
72	SEC61 SECRETION ER PROTEIN TRANSLOCATION COMPLEX SUBUNIT
75	RPO41 TRANSCRIPTION MITOCHONDRIAL RNA POLYMERASE II
84	ARG3 ARGININE BIOSYNTHESIS ORNITHINE CARBAMOYLTRANSFERASE
85	HEM14 HEME BIOSYNTHESIS PROTOPORPHYRINOGEN OXIDASE
103	MET13 METHIONINE METABOLISM METHYLENETETRAHYDROFOLATE REDUCTASE, PUTATIVE
106	INP52 ENDOCYTOSIS (PUTATIVE) INOSITOL POLYPHOSPHATE
108	MAG1 DNA REPAIR 3-METHYLADENINE DNA GLYCOSYLASE
115	HHO1 CHROMATIN STRUCTURE HISTONE H1
130	PMT3 PROTEIN GLYCOSYLATION DOLICHYL PHOSPHATE-D-MANNOSE:PROTEIN O-D-MANNOSYLTRANSFERASE
135	EUG1 PROTEIN FOLDING PROTEIN DISULFIDE ISOMERASE
137	ENO1 GLYCOLYSIS ENOLASE I
145	MDH3 TCA CYCLE MALATE DEHYDROGENASE
159	ACR1 TRANSPORT MITOCHONDRIAL CARRIER
162	CPS1 PROTEIN DEGRADATION VACUOLAR CARBOXYPEPTIDASE YSCS
169	MRS1 MRNA SPLICING, COB MRNA UNKNOWN
178	MSR1 PROTEIN SYNTHESIS ARGINYL-TRNA SYNTHETASE
179	DAL81 TRANSCRIPTION ACTIVATOR OF ALLANTOIN AND UREA CATABOLIC GENES
198	NAT2 PROTEIN PROCESSING N-ACETYLTRANSFERASE FOR N-TERMINAL METHIONINE
201	TDH3 GLYCOLYSIS GLYCERALDEHYDE-3-PHOSPHATE DEHYDROGENASE 3
211	TRP2 TRYPTOPHAN BIOSYNTHESIS ANTHRANILATE SYNTHASE COMPONENT I
214	ADK1 METABOLISM CYTOSOLIC ADENYLATE KINASE
215	EXG1 CELL WALL BIOGENESIS EXO-BETA-1,3-GLUCANASE
233	IMH1 SECRETION (PUTATIVE) UNKNOWN; SUPPRESSES YPT6 TS MUTATION
235	ECM3 CELL WALL BIOGENESIS UNKNOWN
240	COX4 OXIDATIVE PHOSPHORYLATIO CYTOCHROME-C OXIDASE SUBUNIT IV
249	SIM1 CELL CYCLE UNKNOWN
259	RAD24 CELL CYCLE, CHECKPOINT INERACTS WITH RFC
260	DPL1 PHOSPHOLIPID METABOLISM DIHYDROSPHINGOSINE PHOSPHATE LYASE
263	DAT1 TRANSCRIPTION (PUTATIVE) OLIGO(DA)/OLIGO(DT)-BINDING PROTEIN
268	ROT2 CYTOSKELETON GLUCOSIDASE II
270	YPT52 ENDOCYTOSIS GTP-BINDING PROTEIN, RAB FAMILY
271	DBR1 MRNA SPLICING DEBRANCHING ENZYME
279	CTP1 TRANSPORT MITOCHONDRIAL CITRATE TRANSPORTER
297	HHF1 CHROMATIN STRUCTURE HISTONE H4
298	HTB1 CHROMATIN STRUCTURE HISTONE H2B
302	VPH1 VACUOLAR ACIDIFICATION VACUOLAR H+-ATPASE 95 KD SUBUNIT
303	TOA2 TRANSCRIPTION TFIIA 13.5 KD SUBUNIT
308	AUR1 SPHINGOLIPID METABOLISM PHOSPHATIDYLINOSITOL:CERAMIDE PHOSPHOINOSITOL TRANSFERASE
311	MKC7 PROTEIN DEGRADATION PERIPLASMIC ASPARTYL PROTEASE
313	NUP170 NUCLEAR PROTEIN TARGETIN NUCLEAR PORE PROTEIN
317	PHO84 TRANSPORT INORGANIC PHOSPHATE PERMEASE
324	GCN4 AMINO ACID, PURINE BIOSY TRANSCRIPTION FACTOR
325	PUS1 TRNA PROCESSING PSEUDOURIDINE SYNTHASE
328	IKI1 KILLER TOXIN SENSITIVITY UNKNOWN
333	HCA4 RRNA PROCESSING RNA HELICASE
334	GCD14 PROTEIN SYNTHESIS TRANSLATIONAL REPRESSOR OF GCN4
341	YEF3 PROTEIN SYNTHESIS TRANSLATION ELONGATION FACTOR EEF3
344	GAR1 RRNA PROCESSING SNORNP PROTEIN
351	RPS18A PROTEIN SYNTHESIS RIBOSOMAL PROTEIN S18A
375	RPS10A PROTEIN SYNTHESIS RIBOSOMAL PROTEIN S10A
380	RPS19B PROTEIN SYNTHESIS RIBOSOMAL PROTEIN S19B
382	RPL1B PROTEIN SYNTHESIS RIBOSOMAL PROTEIN L1B
383	RPL1A PROTEIN SYNTHESIS RIBOSOMAL PROTEIN L1A
384	RPL12A PROTEIN SYNTHESIS RIBOSOMAL PROTEIN L12A
386	RPS13 PROTEIN SYNTHESIS RIBOSOMAL PROTEIN S13
388	RPL23B PROTEIN SYNTHESIS RIBOSOMAL PROTEIN L23B
407	CYB5 LIPID METABOLISM CYTOCHROME B5
416	SAH1 METHIONINE BIOSYNTHESIS S-ADENOSYL-L-HOMOCYSTEINE HYDROLASE
417	FPR1 PROTEIN FOLDING PEPTIDYL-PROLYL CIS-TRANS ISOMERASE
421	ADH4 GLYCOLYSIS ALCOHOL DEHYDROGENASE IV
426	MUP3 TRANSPORT METHIONINE PERMEASE
447	NRD1 TRANSCRIPTION ELONGATION; ALSO MRNA ABUNDANCE
450	SAS3 SILENCING UNKNOWN
465	MET1 METHIONINE BIOSYNTHESIS SIROHEME SYNTHASE
468	RRD1 DRUG RESISTANCE UNKNOWN
480	SHR5 PROTEIN PROCESSING LOCALIZATION AND PALMITOYLATION OF RAS PROTEINS
486	HPA1 CHROMATIN STRUCTURE HISTONE ACETYLTRANSFERASE COMPLEX SUBUNIT
493	SPT8 CHROMATIN STRUCTURE HISTONE ACETYLTRANSFERASE COMPLEX SUBUNIT
495	MET31 METHIONINE METABOLISM TRANSCRIPTION FACTOR
509	BUD8 BUD SITE SELECTION, BIPO UNKNOWN
531	MRPL25 PROTEIN SYNTHESIS RIBOSOMAL PROTEIN, MITOCHONDRIAL L25
539	TLG1 ENDOCYTOSIS LATE GOLGI T-SNARE
558	STI1 PROTEIN FOLDING COMPONENT OF HSP70-HSP90 COMPLEXES
561	COX9 OXIDATIVE PHOSPHORYLATIO CYTOCHROME C OXIDASE ASSEMBLY
564	DOT6 SILENCING (TELOMERE) NUCLEAR PROTEIN WITH MYB DNA-BINDING DOMAIN
568	AGP2 TRANSPORT GENERAL AMINO ACID PERMEASE
582	OM45 (PUTATIVE) MITOCHONDRIAL OUTER MITOCHONDRIAL MEMBRANE PROTEIN
591	QCR6 OXIDATIVE PHOSPHORYLATIO UBIQUINOL CYTOCHROME-C REDUCTASE SUBUNIT
