# Supplementary material for: A linear programming approach for estimating the structure of a sparse linear genetic network from transcript profiling data
Source: Algorithms Mol Biol. 2009 Feb 24;4:5. doi: 10.1186/1748-7188-4-5 (PMC2654898; doi:10.1186/1748-7188-4-5)
Supplement: Additional file 2 — Predicted networks obtained for InSilico and Yeast dataset using LP-SLGN are available here. [file 1748-7188-4-5-S2.tar › Result/ S_cerevisiae/Alpha/influencing/influenceing_512.out]

133	SLC1 PHOSPHOLIPID METABOLISM FATTY ACYLTRANSFERASE
199	GPM1 GLYCOLYSIS PHOSPHOGLYCERATE MUTASE
235	ECM3 CELL WALL BIOGENESIS UNKNOWN
261	ARP3 CYTOSKELETON ACTIN-RELATED PROTEIN
410	APM4 SECRETION VESICLE COAT COMPONENT
