# Supplementary material for: A linear programming approach for estimating the structure of a sparse linear genetic network from transcript profiling data
Source: Algorithms Mol Biol. 2009 Feb 24;4:5. doi: 10.1186/1748-7188-4-5 (PMC2654898; doi:10.1186/1748-7188-4-5)
Supplement: Additional file 2 — Predicted networks obtained for InSilico and Yeast dataset using LP-SLGN are available here. [file 1748-7188-4-5-S2.tar › Result/ S_cerevisiae/Alpha/influencing/influenceing_535.out]

1	ALPHA1 TRANSCRIPTION ALPHA-SPECIFIC GENE ACTIVATOR
21	TAF19 TRANSCRIPTION TFIID 19 KD SUBUNIT
36	CNM67 CYTOSKELETON SPINDLE POLE BODY COMPONENT
53	PTC3 OSMOTIC STRESS RESPONSE PROTEIN PHOSPHATASE
56	ASF1 TRANSCRIPTION ANTI-SILENCING PROTEIN
58	PEP7 VACUOLAR PROTEIN TARGETI VACUOLAR SEGREGATION PROTEIN
425	SRO4 BUD SITE SELECTION, AXIA PLASMA MEMBRANE PROTEIN
