# Supplementary material for: A linear programming approach for estimating the structure of a sparse linear genetic network from transcript profiling data
Source: Algorithms Mol Biol. 2009 Feb 24;4:5. doi: 10.1186/1748-7188-4-5 (PMC2654898; doi:10.1186/1748-7188-4-5)
Supplement: Additional file 2 — Predicted networks obtained for InSilico and Yeast dataset using LP-SLGN are available here. [file 1748-7188-4-5-S2.tar › Result/ S_cerevisiae/Alpha/influencing/influenceing_569.out]

20	SEO1 DRUG RESISTANCE SUPPRESSOR OF SULFOXYDE ETHIONINE
68	PMS1 DNA REPAIR MUTL HOMOLOG; MISMATCH REPAIR
86	CAR1 ARGININE METABOLISM ARGINASE
107	AFR1 MATING CYTOSKELETAL PROTEIN, SIMILAR TO ARRESTINS
113	WHI4 CELL SIZE PUTATIVE RNA BINDING PROTEIN
124	GAT1 NITROGEN CATABOLISM TRANSCRIPTION FACTOR
125	YHM1 TRANSPORT MITOCHONDRIAL CARRIER FAMILY
233	IMH1 SECRETION (PUTATIVE) UNKNOWN; SUPPRESSES YPT6 TS MUTATION
241	COX13 OXIDATIVE PHOSPHORYLATIO CYTOCHROME-C OXIDASE SUBUNIT VIA
262	SUM1 SILENCING NUCLEAR PROTEIN
351	RPS18A PROTEIN SYNTHESIS RIBOSOMAL PROTEIN S18A
385	RPL9A PROTEIN SYNTHESIS RIBOSOMAL PROTEIN L9A
435	POL12 DNA REPLICATION DNA POLYMERASE ALPHA, 70 KD SUBUNIT
489	KAP95 NUCLEAR PROTEIN TARGETIN BETA-KARYOPHERIN
498	LYS4 LYSINE BIOSYNTHESIS HOMOACONITASE
505	PDR15 DRUG RESISTANCE PUTATIVE TRANSPORTER
526	RPB4 TRANSCRIPTION RNA POLYMERASE II 32 KDA SUBUNIT
529	YPT31 SECRETION RAB GTPASE; INTRA-GOLGI
573	PGM2 GLYCOLYSIS PHOSPHOGLUCOMUTASE
