# Supplementary material for: A linear programming approach for estimating the structure of a sparse linear genetic network from transcript profiling data
Source: Algorithms Mol Biol. 2009 Feb 24;4:5. doi: 10.1186/1748-7188-4-5 (PMC2654898; doi:10.1186/1748-7188-4-5)
Supplement: Additional file 2 — Predicted networks obtained for InSilico and Yeast dataset using LP-SLGN are available here. [file 1748-7188-4-5-S2.tar › Result/ S_cerevisiae/Alpha/influencing/influenceing_58.out]

2	NCE102 SECRETION, NON-CLASSICAL UNKNOWN
23	BIM1 CYTOSKELETON MICROTUBULE BINDING PROTEIN
49	KNH1 CELL WALL BIOGENESIS KRE9P HOMOLOG
50	FET5 TRANSPORT IRON TRANSPORTER, MULTICOPPER OXIDASE
54	HXT12 TRANSPORT HEXOSE PERMEASE
62	SEN34 TRNA SPLICING SPLICING ENDONUCLEASE SUBUNIT
81	ECM29 CELL WALL BIOGENESIS UNKNOWN
105	CDC53 CELL CYCLE G1 CYCLIN DEGRADATION
108	MAG1 DNA REPAIR 3-METHYLADENINE DNA GLYCOSYLASE
112	HSL1 CELL CYCLE NEGATIVE REGULATOR OF SWE1 KINASE
122	DAL80 NITROGEN CATABOLISM TRANSCRIPTION FACTOR
124	GAT1 NITROGEN CATABOLISM TRANSCRIPTION FACTOR
140	HAP2 RESPIRATION TRANSCRIPTION FACTOR
149	BFR1 SECRETION UNKNOWN
164	SPT5 TRANSCRIPTION ELONGATION FACTOR
169	MRS1 MRNA SPLICING, COB MRNA UNKNOWN
178	MSR1 PROTEIN SYNTHESIS ARGINYL-TRNA SYNTHETASE
180	BUL1 PROTEIN DEGRADATION, UBI UNKNOWN; BINDS RSP5P UBIQUITIN LIGASE
186	RGM1 TRANSCRIPTION PUTATIVE REPRESSOR
203	ENO2 GLYCOLYSIS ENOLASE II
214	ADK1 METABOLISM CYTOSOLIC ADENYLATE KINASE
219	CLN3 CELL CYCLE G1/S CYCLIN
222	HAP5 RESPIRATION TRANSCRIPTION FACTOR
229	SSL2 TRANSCRIPTION TFIIH HELICASE
232	RLM1 CELL WALL ORGANIZATION MADS BOX TRANSCRIPTION FACTOR
233	IMH1 SECRETION (PUTATIVE) UNKNOWN; SUPPRESSES YPT6 TS MUTATION
248	FLR1 FLUCONAZOLE RESISTANCE TRANSPORTER, MAJOR FACILITATOR SUPERFAMILY
249	SIM1 CELL CYCLE UNKNOWN
254	CTR3 TRANSPORT COPPER TRANSPORTER
264	ECM32 CELL WALL BIOGENESIS DNA HELICASE I
266	BPL1 PROTEIN PROCESSING BIOTIN:APOPROTEIN LIGASE
272	RPL17A PROTEIN SYNTHESIS RIBOSOMAL PROTEIN L17A
289	SEN54 TRNA SPLICING SPLICING ENDONUCLEASE SUBUNIT
301	RPB2 TRANSCRIPTION RNA POLYMERASE II 140 KDA SUBUNIT
319	CHL1 MITOSIS KINETOCHORE PROTEIN, DEAH BOX FAMILY
323	SAP185 CELL CYCLE SIT4P-ASSOCIATED PROTEIN
358	RPL40A PROTEIN SYNTHESIS RIBOSOMAL PROTEIN L40A
368	RPL16A PROTEIN SYNTHESIS RIBOSOMAL PROTEIN L16A
371	RPL11A PROTEIN SYNTHESIS RIBOSOMAL PROTEIN L11A
380	RPS19B PROTEIN SYNTHESIS RIBOSOMAL PROTEIN S19B
386	RPS13 PROTEIN SYNTHESIS RIBOSOMAL PROTEIN S13
399	RPL35A PROTEIN SYNTHESIS RIBOSOMAL PROTEIN L35A
409	UBP12 PROTEIN DEGRADATION, UBI UBIQUITIN-SPECIFIC PROTEASE
414	RRP5 RRNA PROCESSING UNKNOWN; REQUIRED FOR PRE-RRNA CLEAVAGE
432	NTC20 MRNA SPLICING PRP19P-ASSOCIATED COMPLEX PROTEIN
433	SRN2 RNA EXPORT, PUTATIVE UNKNOWN
446	MSN2 STRESS RESPONSE TRANSCRIPTIONAL ACTIVATOR
448	SPE3 POLYAMINE BIOSYNTHESIS PUTRESCINE AMINOPROPYLTRANSFERASE (SPERMIDINE SYNTHASE)
451	BTS1 PROTEIN PROCESSING GERANYLGERANYL DIPHOSPHATE SYNTHASE
476	CYC2 MITOCHONDRIAL PROTEIN TA CYTOCHROME C IMPORT FACTOR
497	WTM2 TRANSCRIPTION SHARED SUBUNIT OF RNA POLYMERASES I, II, AND III
499	SPT14 PROTEIN PROCESSING N-ACETYLGLUCOSAMINYLTRANSFERASE (GPI ANCHOR SYNTHESIS)
501	MF(ALPHA)1MATING ALPHA FACTOR PRECURSOR
505	PDR15 DRUG RESISTANCE PUTATIVE TRANSPORTER
514	FUS1 MATING; CELL FUSION SH3 DOMAIN PROTEIN
527	ATX1 OXIDATIVE STRESS RESPONS UNKNOWN
534	ESA1 CHROMATIN STRUCTURE HISTONE ACETYLTRANSFERASE COMPLEX SUBUNIT
535	NAM2 PROTEIN SYNTHESIS MITOCHONDRIAL LEUCYL-TRNA SYNTHETASE
538	YTA12 PROTEIN FOLDING MITOCHONDRIAL CHAPERONIN
539	TLG1 ENDOCYTOSIS LATE GOLGI T-SNARE
544	MUP1 TRANSPORT METHIONINE PERMEASE
546	BIO5 BIOTIN BIOSYNTHESIS TRANSMEMBRANE REGULATOR OF KAPA/DAPA TRANSPORT
551	PUT2 AMINO ACID BIOSYNTHESIS DELTA-1-PYRROLINE-5-CARBOXYLATE DEHYDROGENASE
573	PGM2 GLYCOLYSIS PHOSPHOGLUCOMUTASE
581	PYK2 GLYCOLYSIS PYRUVATE KINASE
