# Supplementary material for: A linear programming approach for estimating the structure of a sparse linear genetic network from transcript profiling data
Source: Algorithms Mol Biol. 2009 Feb 24;4:5. doi: 10.1186/1748-7188-4-5 (PMC2654898; doi:10.1186/1748-7188-4-5)
Supplement: Additional file 2 — Predicted networks obtained for InSilico and Yeast dataset using LP-SLGN are available here. [file 1748-7188-4-5-S2.tar › Result/ S_cerevisiae/Alpha/influencing/influenceing_42.out]

16	HST3 SILENCING UNKNOWN
32	ORC1 DNA REPLICATION ORIGIN RECOGNITION COMPLEX 104 KD SUBUNIT
109	CAR2 ARGININE METABOLISM ORNITHINE AMINOTRANSFERASE
113	WHI4 CELL SIZE PUTATIVE RNA BINDING PROTEIN
179	DAL81 TRANSCRIPTION ACTIVATOR OF ALLANTOIN AND UREA CATABOLIC GENES
180	BUL1 PROTEIN DEGRADATION, UBI UNKNOWN; BINDS RSP5P UBIQUITIN LIGASE
206	TKL1 PENTOSE PHOSPHATE CYCLE TRANSKETOLASE
213	ARO8 AROMATIC AMINO ACID BIOS AROMATIC AMINO ACID AMINOTRANSFERASE
220	PDR5 DRUG RESISTANCE TRANSPORTER
267	ERG5 STEROL METABOLISM C-22 STEROL DESATURASE
276	ERG2 STEROL METABOLISM C-8 STEROL ISOMERASE
277	PMT4 PROTEIN GLYCOSYLATION DOLICHYL PHOSPHATE-D-MANNOSE:PROTEIN O-D-MANNOSYLTRANSFERASE
287	SFH1 CHROMATIN STRUCTURE CHROMATIN REMODELING COMPLEX SUBUNIT
288	FIR1 MRNA 3'-END PROCESSING UNKNOWN
313	NUP170 NUCLEAR PROTEIN TARGETIN NUCLEAR PORE PROTEIN
316	SSM4 MRNA DECAY UNKNOWN
325	PUS1 TRNA PROCESSING PSEUDOURIDINE SYNTHASE
326	MPP10 RRNA PROCESSING U3 SNORNP PROTEIN
338	DBP6 RRNA PROCESSING RNA HELICASE, PUTATIVE
402	KAP123 NUCLEAR PROTEIN TARGETIN BETA-KARYOPHERIN
493	SPT8 CHROMATIN STRUCTURE HISTONE ACETYLTRANSFERASE COMPLEX SUBUNIT
507	CHS2 CELL WALL BIOGENESIS CHITIN SYNTHASE II
508	BUD4 BUD SITE SELECTION, AXIA UNKNOWN
512	TAF61 TRANSCRIPTION TFIID 61 KDSUBUNIT
521	CDC37 CELL CYCLE CHAPERONE
522	ZEO1 ZEOCIN RESISTANCE UNKNOWN
591	QCR6 OXIDATIVE PHOSPHORYLATIO UBIQUINOL CYTOCHROME-C REDUCTASE SUBUNIT
594	PEP4 PROTEIN DEGRADATION VACUOLAR ASPARTYL PROTEASE
602	DOT5 TRANSCRIPTION DEREPRESSOR OF TELOMERIC SILENCING
604	LYS1 LYSINE BIOSYNTHESIS SACCHAROPINE DEHYDROGENASE
