# Supplementary material for: A linear programming approach for estimating the structure of a sparse linear genetic network from transcript profiling data
Source: Algorithms Mol Biol. 2009 Feb 24;4:5. doi: 10.1186/1748-7188-4-5 (PMC2654898; doi:10.1186/1748-7188-4-5)
Supplement: Additional file 2 — Predicted networks obtained for InSilico and Yeast dataset using LP-SLGN are available here. [file 1748-7188-4-5-S2.tar › Result/ S_cerevisiae/Alpha/influencing/influenceing_81.out]

64	SAS2 SILENCING ZINC-FINGER PROTEIN
80	PCH2 MEIOSIS, CHECKPOINT UNKNOWN
233	IMH1 SECRETION (PUTATIVE) UNKNOWN; SUPPRESSES YPT6 TS MUTATION
262	SUM1 SILENCING NUCLEAR PROTEIN
296	HHT2 CHROMATIN STRUCTURE HISTONE H3
338	DBP6 RRNA PROCESSING RNA HELICASE, PUTATIVE
352	RPL8A PROTEIN SYNTHESIS RIBOSOMAL PROTEIN L8A
394	RPP1A PROTEIN SYNTHESIS ACIDIC RIBOSOMAL PROTEIN P1A
412	POP1 RRNA AND TRNA PROCESSING RNASE P AND RNASE MRP SUBUNIT
445	MET31 SULFUR AMINO ACID METBOL TRANSCRIPTION FACTOR
506	ACE2 TRANSCRIPTION CUP1 REGULATOR
531	MRPL25 PROTEIN SYNTHESIS RIBOSOMAL PROTEIN, MITOCHONDRIAL L25
575	HSP104 HEAT SHOCK RESPONSE /THE HEAT SHOCK PROTEIN
