# Supplementary material for: A linear programming approach for estimating the structure of a sparse linear genetic network from transcript profiling data
Source: Algorithms Mol Biol. 2009 Feb 24;4:5. doi: 10.1186/1748-7188-4-5 (PMC2654898; doi:10.1186/1748-7188-4-5)
Supplement: Additional file 2 — Predicted networks obtained for InSilico and Yeast dataset using LP-SLGN are available here. [file 1748-7188-4-5-S2.tar › Result/ S_cerevisiae/Alpha/influencing/influenceing_428.out]

9	BOI2 BUD EMERGENCE BINDS BEM1P
13	SSY1 TRANSPORT REGULATOR OF TRANSPORTERS
14	HMS1 PSEUDOHYPHAL GROWTH SIMILAR TO MYC FAMILY OF TRANSCRIPTION FACTORS
22	UBC9 PROTEIN DEGRADATION, UBI E2 UB.-CONJUGATING ENZYME
39	ECM11 CELL WALL BIOGENESIS UNKNOWN
62	SEN34 TRNA SPLICING SPLICING ENDONUCLEASE SUBUNIT
72	SEC61 SECRETION ER PROTEIN TRANSLOCATION COMPLEX SUBUNIT
74	NPR1 TRANSPORT PROTEIN KINASE; REGULATES ACTIVITY OF NITROGEN SOURCE TRANSPORTERS
79	DAK2 CARBOHYDRATE METABOLISM; DIHYDROXYACETONE KINASE
84	ARG3 ARGININE BIOSYNTHESIS ORNITHINE CARBAMOYLTRANSFERASE
87	MEC3 DNA REPAIR; DNA DAMAGE C ACTIVATES EXONUCLEASE
101	MNN4 PROTEIN GLYCOSYLATION PHOSPHATIDYLINOSITOL KINASE HOMOLG
104	YSP3 PROTEIN DEGRADATION SUBTILISIN-LIKE PROTEASE III
111	BCS1 RESPIRATION CYT. C IRON-SULFUR SUBUNIT EXPRESSION
119	MEP1 TRANSPORT AMMONIA PERMEASE
120	DAL1 ALLANTOIN UTILIZATION ALLANTOINASE
123	DAL4 ALLANTOIN UTILIZATION ALLANTOIN PERMEASE
127	CDC1 MN2+ ION HOMEOSTASIS UNKNOWN
155	YKE2 CYTOSKELETON MICROTUBULE NUCLEATION
168	TRP5 TRYPTOPHAN BIOSYNTHESIS TRYPTOPHAN SYNTHASE
206	TKL1 PENTOSE PHOSPHATE CYCLE TRANSKETOLASE
212	ASN1 ASPARAGINE BIOSYNTHESIS ASPARAGINE SYNTHETASE
231	APM2 ENDOCYTOSIS AP-2 COMPLEX SUBUNIT
232	RLM1 CELL WALL ORGANIZATION MADS BOX TRANSCRIPTION FACTOR
237	MSM1 PROTEIN SYNTHESIS MITOCHONDRIAL METHIONYL-TRNA SYNTHETASE
247	ALG8 PROTEIN GLYCOSYLATION GLYCOSYLTRANSFERASE
252	ADE8 PURINE BIOSYNTHESIS PHOSPHORIBOSYLGLYCINAMIDE FORMYLTRANSFERASE
254	CTR3 TRANSPORT COPPER TRANSPORTER
280	CBS1 PROTEIN SYNTHESIS COB MRNA TRANSLATIONAL ACTIVATOR (MITOCHONDRIA)
291	IME1 MEIOSIS TRANSCRIPTION FACTOR
293	SEN15 TRNA SPLICING SPLICING ENDONUCLEASE SUBUNIT
297	HHF1 CHROMATIN STRUCTURE HISTONE H4
301	RPB2 TRANSCRIPTION RNA POLYMERASE II 140 KDA SUBUNIT
311	MKC7 PROTEIN DEGRADATION PERIPLASMIC ASPARTYL PROTEASE
321	FCY22 TRANSPORT PURINE-CYTOSINE PERMEASE
324	GCN4 AMINO ACID, PURINE BIOSY TRANSCRIPTION FACTOR
325	PUS1 TRNA PROCESSING PSEUDOURIDINE SYNTHASE
349	HMT1 PROTEIN PROCESSING ARGININE METHYLTRANSFERASE
368	RPL16A PROTEIN SYNTHESIS RIBOSOMAL PROTEIN L16A
376	RPL42B PROTEIN SYNTHESIS RIBOSOMAL PROTEIN L42B
388	RPL23B PROTEIN SYNTHESIS RIBOSOMAL PROTEIN L23B
395	RPP2B PROTEIN SYNTHESIS ACIDIC RIBOSOMAL PROTEIN L45
405	HTS1 PROTEIN SYNTHESIS HISTIDYL-TRNA SYNTHETASE
413	SRP40 TRANSCRIPTION (PUTATIVE) SUPPRESSOR OF MUTANT AC40 SUBUNIT OF RNA POLYMERASE I AND III
415	RPA190 TRANSCRIPTION RNA POLYMERASE I 190 KD SUBUNIT
424	CLN2 CELL CYCLE G1/S CYCLIN
433	SRN2 RNA EXPORT, PUTATIVE UNKNOWN
434	ALG1 PROTEIN GLYCOSYLATION BETA-1,4-MANNOSYLTRANSFERASE
439	SEC15 SECRETION EXOCYST COMPLEX SUBUNIT
440	TAF67 TRANSCRIPTION TFIID 67 KD SUBUNIT
444	SIP2 TRANSCRIPTION COMPONENT OF SNF1 PROTEIN COMPLEX
461	FKS1 CELL WALL BIOGENESIS 1,3-BETA-D-GLUCAN SYNTHASE SUBUNIT
465	MET1 METHIONINE BIOSYNTHESIS SIROHEME SYNTHASE
468	RRD1 DRUG RESISTANCE UNKNOWN
472	RIF2 SILENCING RAP1-INTERACTING PROTEIN
475	DNL4 DNA REPAIR DNA LIGASE IV HOMOLOGUE
482	SNR17A RNA PROCESSING U3 SNRNA
487	MMS21 DNA REPAIR UNKNOWN
491	CWH8 CELL WALL BIOGENESIS MANNOPROTEIN LAYER
503	PYC2 TCA CYCLE PYRUVATE CARBOXYLASE 2
506	ACE2 TRANSCRIPTION CUP1 REGULATOR
509	BUD8 BUD SITE SELECTION, BIPO UNKNOWN
514	FUS1 MATING; CELL FUSION SH3 DOMAIN PROTEIN
518	DER1 PROTEIN DEGRADATION, ER UNKNOWN
528	PEX14 PEROXISOMAL PROTEIN TARG PEROXISOMAL IMPORT MACHINERY COMPONENT
532	MRPL16 PROTEIN SYNTHESIS RIBOSOMAL PROTEIN, MITOCHONDRIAL L16
541	BEM1 BUD EMERGENCE BINDS CDC24P
550	KTR4 PROTEIN GLYCOSYLATION PUTATIVE ALPHA-1,2-MANNOSYLTRANSFERASE
567	HSP60 PROTEIN FOLDING MITOCHONDRIAL CHAPERONIN
570	TPS1 TREHALOSE METABOLISM TREHALOSE-6-PHOSPHATE SYNTHAS
578	SSE2 HEAT SHOCK RESPONSE HSP70 FAMILY
585	PUT1 GLUTAMATE BIOSYNTHESIS PROLINE OXIDASE
588	POR1 TRANSPORT MITOCHONDRIAL OUTER MEMBRANE PORIN
594	PEP4 PROTEIN DEGRADATION VACUOLAR ASPARTYL PROTEASE
595	ECM4 CELL WALL BIOGENESIS UNKNOWN
597	UBC5 PROTEIN DEGRADATION, UBI E2 UB.-CONJUGATING ENZYME
601	ASP3 ASPARAGINE UTILIZATION L-ASPARAGINASE II
