# Supplementary material for: A linear programming approach for estimating the structure of a sparse linear genetic network from transcript profiling data
Source: Algorithms Mol Biol. 2009 Feb 24;4:5. doi: 10.1186/1748-7188-4-5 (PMC2654898; doi:10.1186/1748-7188-4-5)
Supplement: Additional file 2 — Predicted networks obtained for InSilico and Yeast dataset using LP-SLGN are available here. [file 1748-7188-4-5-S2.tar › Result/ S_cerevisiae/Alpha/influencing/influenceing_373.out]

360	RPS22B PROTEIN SYNTHESIS RIBOSOMAL PROTEIN S22B
363	RPL7B PROTEIN SYNTHESIS RIBOSOMAL PROTEIN L7B
366	RPL17B PROTEIN SYNTHESIS RIBOSOMAL PROTEIN L17B
369	RPS26B PROTEIN SYNTHESIS RIBOSOMAL PROTEIN S26B
