# Supplementary material for: A linear programming approach for estimating the structure of a sparse linear genetic network from transcript profiling data
Source: Algorithms Mol Biol. 2009 Feb 24;4:5. doi: 10.1186/1748-7188-4-5 (PMC2654898; doi:10.1186/1748-7188-4-5)
Supplement: Additional file 2 — Predicted networks obtained for InSilico and Yeast dataset using LP-SLGN are available here. [file 1748-7188-4-5-S2.tar › Result/ S_cerevisiae/Alpha/influencing/influenceing_481.out]

121	DAL2 ALLANTOIN UTILIZATION ALLANTOICASE
206	TKL1 PENTOSE PHOSPHATE CYCLE TRANSKETOLASE
238	NONE RESPIRATION MITOCHONDRIAL ACIDIC MATRIX PROTEIN
248	FLR1 FLUCONAZOLE RESISTANCE TRANSPORTER, MAJOR FACILITATOR SUPERFAMILY
302	VPH1 VACUOLAR ACIDIFICATION VACUOLAR H+-ATPASE 95 KD SUBUNIT
461	FKS1 CELL WALL BIOGENESIS 1,3-BETA-D-GLUCAN SYNTHASE SUBUNIT
503	PYC2 TCA CYCLE PYRUVATE CARBOXYLASE 2
580	YGP1 DIAUXIC SHIFT UNKNOWN; RESPONSE TO NUTRIENT LIMITATION
