# Supplementary material for: A linear programming approach for estimating the structure of a sparse linear genetic network from transcript profiling data
Source: Algorithms Mol Biol. 2009 Feb 24;4:5. doi: 10.1186/1748-7188-4-5 (PMC2654898; doi:10.1186/1748-7188-4-5)
Supplement: Additional file 2 — Predicted networks obtained for InSilico and Yeast dataset using LP-SLGN are available here. [file 1748-7188-4-5-S2.tar › Result/ S_cerevisiae/Alpha/influencing/influenceing_531.out]

94	PRE1 PROTEIN DEGRADATION 20S PROTEASOME SUBUNIT C11(BETA4)
165	FTR1 TRANSPORT IRON PERMEASE
238	NONE RESPIRATION MITOCHONDRIAL ACIDIC MATRIX PROTEIN
595	ECM4 CELL WALL BIOGENESIS UNKNOWN
