# Supplementary material for: A linear programming approach for estimating the structure of a sparse linear genetic network from transcript profiling data
Source: Algorithms Mol Biol. 2009 Feb 24;4:5. doi: 10.1186/1748-7188-4-5 (PMC2654898; doi:10.1186/1748-7188-4-5)
Supplement: Additional file 2 — Predicted networks obtained for InSilico and Yeast dataset using LP-SLGN are available here. [file 1748-7188-4-5-S2.tar › Result/ S_cerevisiae/Alpha/influencing/influenceing_333.out]

4	COX5B OXIDATIVE PHOSPHORYLATIO CYTOCHROME-C OXIDASE SUBUNIT VB
17	TBF1 TELOMERE LENGTH REGULATI TELOMERE TTAGGG REPEAT-BINDING FACTOR
18	MSB1 POLARIZED GROWTH UNKNOWN
19	AKR2 ENDOCYTOSIS OF STE3P UNKNOWN
32	ORC1 DNA REPLICATION ORIGIN RECOGNITION COMPLEX 104 KD SUBUNIT
44	PEA2 MATING UNKNOWN
47	GDS1 RESPIRATION (PUTATIVE) UNKNOWN; SUPPRESSES NAM9-1
61	POL32 DNA REPLICATION POLYMERASE DELTA 55 KD SUBUNIT
82	GLO4 METHYLGLYOXAL RESISTANCE GLYOXALASE II
112	HSL1 CELL CYCLE NEGATIVE REGULATOR OF SWE1 KINASE
139	MUD2 MRNA SPLICING COMMITMENT COMPLEX COMPONENT
166	FLX1 TRANSPORT FAD MITOCHONDRIAL CARRIER
172	DAL82 TRANSCRIPTION ACTIVATOR OF ALLANTOIN CATABOLIC GENES
194	ADE2 PURINE BIOSYNTHESIS PHOSPHORIBOSYLAMINOIMIDAZOLE CARBOXYLASE
201	TDH3 GLYCOLYSIS GLYCERALDEHYDE-3-PHOSPHATE DEHYDROGENASE 3
211	TRP2 TRYPTOPHAN BIOSYNTHESIS ANTHRANILATE SYNTHASE COMPONENT I
221	MID2 MATING PROTEIN KINASE A INTERFERENCE PROTEIN
250	ERG12 STEROL METABOLISM MEVALONATE KINASE
263	DAT1 TRANSCRIPTION (PUTATIVE) OLIGO(DA)/OLIGO(DT)-BINDING PROTEIN
267	ERG5 STEROL METABOLISM C-22 STEROL DESATURASE
293	SEN15 TRNA SPLICING SPLICING ENDONUCLEASE SUBUNIT
306	SUI1 PROTEIN SYNTHESIS TRANSLATION INITIATION FACTOR 3 (EIF3)
308	AUR1 SPHINGOLIPID METABOLISM PHOSPHATIDYLINOSITOL:CERAMIDE PHOSPHOINOSITOL TRANSFERASE
325	PUS1 TRNA PROCESSING PSEUDOURIDINE SYNTHASE
326	MPP10 RRNA PROCESSING U3 SNORNP PROTEIN
328	IKI1 KILLER TOXIN SENSITIVITY UNKNOWN
329	URA1 PYRIMIDINE BIOSYNTHESIS DIHYDROOROTATE DEHYDROGENASE
337	SQT1 RIBOSOME ASSEMBLY (PUTAT UNKNOWN
338	DBP6 RRNA PROCESSING RNA HELICASE, PUTATIVE
341	YEF3 PROTEIN SYNTHESIS TRANSLATION ELONGATION FACTOR EEF3
343	SIK1 RRNA PROCESSING NUCLEOLAR PROTEIN
347	ENP1 PROTEIN GLYCOSYLATION PUTATIVE OLIGOSACCHARYLTRANSFERASE COMPLEX SUBUNIT
348	AAH1 PURINE METABOLISM ADENOSINE DEAMINASE
349	HMT1 PROTEIN PROCESSING ARGININE METHYLTRANSFERASE
353	RPL21A PROTEIN SYNTHESIS RIBOSOMAL PROTEIN L21A
361	RPS21B PROTEIN SYNTHESIS RIBOSOMAL PROTEIN S21B
386	RPS13 PROTEIN SYNTHESIS RIBOSOMAL PROTEIN S13
420	MRS6 PROTEIN PROCESSING RAB GERANYLGERANYLTRANSFERASE REGULATORY SUBUNIT
422	MNN1 PROTEIN GLYCOSYLATION ALPHA-1,3-MANNOSYLTRANSFERASE
434	ALG1 PROTEIN GLYCOSYLATION BETA-1,4-MANNOSYLTRANSFERASE
438	CBP3 RESPIRATION CYTOCHROME-C REDUCTASE ASSEMBLY
449	TAF47 TRANSCRIPTION COMPONENT OF TAF(II) COMPLEX
482	SNR17A RNA PROCESSING U3 SNRNA
492	NIP100 NUCLEAR PROTEIN TARGETIN (PUTATIVE) LARGE SUBUNIT OF DYNACTIN COMPLEX
496	RCE1 PROTEIN PROCESSING PROTEASE, ACTS ON RAS AND A-FACTOR C-TERMINI
500	APG5 AUTOPHAGY UNKNOWN
509	BUD8 BUD SITE SELECTION, BIPO UNKNOWN
511	THI6 THIAMINE BIOSYNTHESIS TMP PYROPHOSPHORYLASE, HYDROXYETHYLTHIAZOLE KINASE
527	ATX1 OXIDATIVE STRESS RESPONS UNKNOWN
576	GLC3 CELL WALL BIOGENESIS GLYCOGEN BRANCHING ENZYME
579	ALD2 ETHANOL UTILIZATION ALDEHYDE DEHYDROGENASE
