# Supplementary material for: A linear programming approach for estimating the structure of a sparse linear genetic network from transcript profiling data
Source: Algorithms Mol Biol. 2009 Feb 24;4:5. doi: 10.1186/1748-7188-4-5 (PMC2654898; doi:10.1186/1748-7188-4-5)
Supplement: Additional file 2 — Predicted networks obtained for InSilico and Yeast dataset using LP-SLGN are available here. [file 1748-7188-4-5-S2.tar › Result/ S_cerevisiae/Alpha/influencing/influenceing_600.out]

7	NONE OXIDATIVE STRESS RESPONS PEPTIDE-METHIONINE SULFOXIDE REDUCTASE
15	TFC6 TRANSCRIPTION TFIIIC 91 KD SUBUNIT
39	ECM11 CELL WALL BIOGENESIS UNKNOWN
93	PRE9 PROTEIN DEGRADATION 20S PROTEASOME SUBUNIT Y13 (ALPHA3)
131	ERG10 STEROL METABOLISM ACETOACETYL COA THIOLASE
147	SUB1 TRANSCRIPTION TRANSCRIPTIONAL COACTIVATOR
184	ERG3 STEROL METABOLISM C-5 STEROL DESATURASE
207	PDC5 GLYCOLYSIS PYRUVATE DECARBOXYLASE
225	DIP5 TRANSPORT DICARBOXYLIC AMINO ACID PERMEASE
274	MTR2 MRNA EXPORT UNKNOWN
290	ALG11 PROTEIN GLYCOSYLATION UNKNOWN
316	SSM4 MRNA DECAY UNKNOWN
340	GUA1 PURINE METABOLISM GMP SYNTHASE
346	NONE PROTEIN SYNTHESIS RIBOSOMAL PROTEIN L24B (PUTATIVE)
366	RPL17B PROTEIN SYNTHESIS RIBOSOMAL PROTEIN L17B
367	RPL16B PROTEIN SYNTHESIS RIBOSOMAL PROTEIN L16B
378	RPL9B PROTEIN SYNTHESIS RIBOSOMAL PROTEIN L9B
381	RPS2 PROTEIN SYNTHESIS RIBOSOMAL PROTEIN S2
392	RPL4B PROTEIN SYNTHESIS RIBOSOMAL PROTEIN L4B
403	SPE4 SPERMINE BIOSYNTHESIS SPERMINE SYNTHASE
409	UBP12 PROTEIN DEGRADATION, UBI UBIQUITIN-SPECIFIC PROTEASE
410	APM4 SECRETION VESICLE COAT COMPONENT
411	ATM1 TRANSPORT REGULATOR OF MIT. IRON TRANSPORTER
436	RAD16 DNA REPAIR, NUCLEOTIDE E NEF4 COMPONENT
438	CBP3 RESPIRATION CYTOCHROME-C REDUCTASE ASSEMBLY
459	ILV2 ISOLEUCINE AND VALINE BI ACETOLACTATE SYNTHETASE
465	MET1 METHIONINE BIOSYNTHESIS SIROHEME SYNTHASE
468	RRD1 DRUG RESISTANCE UNKNOWN
485	PRP22 MRNA SPLICING RNA HELICASE
519	SPT2 CHROMATIN STRUCTURE HMG-LIKE NON-HISTONE PROTEIN
536	STS1 NUCLEAR PROTEIN TARGETIN RNA15 TRANSPORT FACTOR
545	PSD1 PHOSPHOLIPID METABOLISM PHOSPHATIDYLSERINE DECARBOXYLASE
547	CWP1 CELL WALL PROTEIN BETA-1,6-GLUCAN ACCEPTOR
553	DSK2 SPINDLE POLE BODY DUPL UBIQUITIN-LIKE PROTEIN
561	COX9 OXIDATIVE PHOSPHORYLATIO CYTOCHROME C OXIDASE ASSEMBLY
597	UBC5 PROTEIN DEGRADATION, UBI E2 UB.-CONJUGATING ENZYME
601	ASP3 ASPARAGINE UTILIZATION L-ASPARAGINASE II
