# Supplementary material for: A linear programming approach for estimating the structure of a sparse linear genetic network from transcript profiling data
Source: Algorithms Mol Biol. 2009 Feb 24;4:5. doi: 10.1186/1748-7188-4-5 (PMC2654898; doi:10.1186/1748-7188-4-5)
Supplement: Additional file 2 — Predicted networks obtained for InSilico and Yeast dataset using LP-SLGN are available here. [file 1748-7188-4-5-S2.tar › Result/ S_cerevisiae/Alpha/influencing/influenceing_397.out]

6	VPS21 ENDOCYTOSIS RAB5-LIKE GTPASE
31	CDC14 MITOSIS PROTEIN PHOSPHATASE
79	DAK2 CARBOHYDRATE METABOLISM; DIHYDROXYACETONE KINASE
136	LPP1 PHOSPHOLIPID METABOLISM LIPID PHOSPHATE PHOSPHATASE
146	TRX2 DNA REPLICATION THIOREDOXIN II
153	TPM1 CYTOSKELETON TROPOMYOSIN
162	CPS1 PROTEIN DEGRADATION VACUOLAR CARBOXYPEPTIDASE YSCS
185	FAT2 TRANSPORT PEROXISOMAL (PUTATIVE) FATTY ACID TRANSPORTER
222	HAP5 RESPIRATION TRANSCRIPTION FACTOR
246	YNK1 NUCLEOTIDE METABOLISM NUCLEOSIDE DIPHOSPHATE KINASE
264	ECM32 CELL WALL BIOGENESIS DNA HELICASE I
275	SRP21 SECRETION SIGNAL RECOGNITION PARTICLE SUBUNIT
300	CPR8 PROTEIN FOLDING PEPTIDYL-PROLYL CIS-TRANS ISOMERASE
345	NSR1 NUCLEAR PROTEIN TARGETIN NLS-BINDING PROTEIN
358	RPL40A PROTEIN SYNTHESIS RIBOSOMAL PROTEIN L40A
376	RPL42B PROTEIN SYNTHESIS RIBOSOMAL PROTEIN L42B
379	RPL43A PROTEIN SYNTHESIS RIBOSOMAL PROTEIN L34A
450	SAS3 SILENCING UNKNOWN
461	FKS1 CELL WALL BIOGENESIS 1,3-BETA-D-GLUCAN SYNTHASE SUBUNIT
466	RPR2 TRNA PROCESSING RNASE P SUBUNIT
502	ENA2 TRANSPORT PLASMA MEMBRANE ATPASE
506	ACE2 TRANSCRIPTION CUP1 REGULATOR
524	BUR6 TRANSCRIPTION GENERAL POL II REPRESSOR
533	MRPL38 PROTEIN SYNTHESIS RIBOSOMAL PROTEIN, MITOCHONDRIAL L38
536	STS1 NUCLEAR PROTEIN TARGETIN RNA15 TRANSPORT FACTOR
540	CUP1 CU2+ ION HOMEOSTASIS METALLOTHIONEIN
556	PDI1 PROTEIN FOLDING PROTEIN DISULFIDE ISOMERASE
