# Supplementary material for: A linear programming approach for estimating the structure of a sparse linear genetic network from transcript profiling data
Source: Algorithms Mol Biol. 2009 Feb 24;4:5. doi: 10.1186/1748-7188-4-5 (PMC2654898; doi:10.1186/1748-7188-4-5)
Supplement: Additional file 2 — Predicted networks obtained for InSilico and Yeast dataset using LP-SLGN are available here. [file 1748-7188-4-5-S2.tar › Result/ S_cerevisiae/Alpha/influencing/influenceing_246.out]

104	YSP3 PROTEIN DEGRADATION SUBTILISIN-LIKE PROTEASE III
318	MRS3 TRANSPORT MITOCHONDRIAL CARRIER
394	RPP1A PROTEIN SYNTHESIS ACIDIC RIBOSOMAL PROTEIN P1A
457	PPQ1 TRANSLATIONAL REGULATION PROTEIN PHOSPHATASE
541	BEM1 BUD EMERGENCE BINDS CDC24P
