# Supplementary material for: A linear programming approach for estimating the structure of a sparse linear genetic network from transcript profiling data
Source: Algorithms Mol Biol. 2009 Feb 24;4:5. doi: 10.1186/1748-7188-4-5 (PMC2654898; doi:10.1186/1748-7188-4-5)
Supplement: Additional file 2 — Predicted networks obtained for InSilico and Yeast dataset using LP-SLGN are available here. [file 1748-7188-4-5-S2.tar › Result/ S_cerevisiae/Alpha/influencing/influenceing_86.out]

4	COX5B OXIDATIVE PHOSPHORYLATIO CYTOCHROME-C OXIDASE SUBUNIT VB
14	HMS1 PSEUDOHYPHAL GROWTH SIMILAR TO MYC FAMILY OF TRANSCRIPTION FACTORS
17	TBF1 TELOMERE LENGTH REGULATI TELOMERE TTAGGG REPEAT-BINDING FACTOR
26	SOL1 TRNA SPLICING, PUTATIVE UNKNOWN
30	THI3 THIAMINE METABOLISM ALPHA-KETOISOCAPROATE CARBOXYLASE
34	DIN7 DNA REPAIR (PUTATIVE) DNA DAMAGE-INDUCIBLE
37	APC4 CELL CYCLE ANAPHASE-PROMOTING COMPLEX SUBUNIT
40	CLB5 CELL CYCLE G1/S CYCLIN
50	FET5 TRANSPORT IRON TRANSPORTER, MULTICOPPER OXIDASE
55	UFE1 SECRETION ER MEMBRANE T-SNARE
83	CAT2 FATTY ACID TRANSPORT CARNITINE O-ACETYLTRANSFERASE
106	INP52 ENDOCYTOSIS (PUTATIVE) INOSITOL POLYPHOSPHATE
113	WHI4 CELL SIZE PUTATIVE RNA BINDING PROTEIN
115	HHO1 CHROMATIN STRUCTURE HISTONE H1
117	SKN1 CELL WALL BIOGENESIS (1->6)-BETA-GLUCAN SYNTHASE SUBUNIT
131	ERG10 STEROL METABOLISM ACETOACETYL COA THIOLASE
138	MOT1 TRANSCRIPTION PUTATIVE HELICASE
139	MUD2 MRNA SPLICING COMMITMENT COMPLEX COMPONENT
144	SEC53 PROTEIN GLYCOSYLATION PHOSPHOMANNOMUTASE
159	ACR1 TRANSPORT MITOCHONDRIAL CARRIER
161	ICL1 GLYOXYLATE CYCLE ISOCITRATE LYASE
165	FTR1 TRANSPORT IRON PERMEASE
169	MRS1 MRNA SPLICING, COB MRNA UNKNOWN
175	SKI3 MRNA DECAY AND VIRUS RES UNKNOWN
178	MSR1 PROTEIN SYNTHESIS ARGINYL-TRNA SYNTHETASE
184	ERG3 STEROL METABOLISM C-5 STEROL DESATURASE
185	FAT2 TRANSPORT PEROXISOMAL (PUTATIVE) FATTY ACID TRANSPORTER
192	HCS1 DNA REPLICATION DNA HELICASE A
198	NAT2 PROTEIN PROCESSING N-ACETYLTRANSFERASE FOR N-TERMINAL METHIONINE
200	PGK1 GLYCOLYSIS PHOSPHOGLYCERATE KINASE
201	TDH3 GLYCOLYSIS GLYCERALDEHYDE-3-PHOSPHATE DEHYDROGENASE 3
207	PDC5 GLYCOLYSIS PYRUVATE DECARBOXYLASE
209	HXK2 GLYCOLYSIS HEXOKINASE II
210	TYE7 GLYCOLYSIS BASIC H-L-H TRANSCRIPTION FACTOR
211	TRP2 TRYPTOPHAN BIOSYNTHESIS ANTHRANILATE SYNTHASE COMPONENT I
212	ASN1 ASPARAGINE BIOSYNTHESIS ASPARAGINE SYNTHETASE
215	EXG1 CELL WALL BIOGENESIS EXO-BETA-1,3-GLUCANASE
216	BGL2 CELL WALL BIOGENESIS ENDO-BETA-1,3-GLUCANASE
217	RNR2 DNA REPLICATION RIBONUCLEOTIDE REDUCTASE
219	CLN3 CELL CYCLE G1/S CYCLIN
226	DLD1 PYRUVATE METABOLISM D-LACTATE DEHYDROGENASE
252	ADE8 PURINE BIOSYNTHESIS PHOSPHORIBOSYLGLYCINAMIDE FORMYLTRANSFERASE
262	SUM1 SILENCING NUCLEAR PROTEIN
273	YHB1 OXIDATIVE STRESS RESPONS FLAVOHEMOGLOBIN
283	SSH1 SECRETION ER PROTEIN TRANSLOCATION COMPLEX SUBUNIT
284	ERD1 SECRETION ER PROTEIN RETENTION
287	SFH1 CHROMATIN STRUCTURE CHROMATIN REMODELING COMPLEX SUBUNIT
308	AUR1 SPHINGOLIPID METABOLISM PHOSPHATIDYLINOSITOL:CERAMIDE PHOSPHOINOSITOL TRANSFERASE
309	ASP1 ASPARAGINE UTILIZATION L-ASPARAGINASE I
313	NUP170 NUCLEAR PROTEIN TARGETIN NUCLEAR PORE PROTEIN
314	PHO12 PHOSPHATE METABOLISM SECRETED ACID PHOSPHATASE
344	GAR1 RRNA PROCESSING SNORNP PROTEIN
349	HMT1 PROTEIN PROCESSING ARGININE METHYLTRANSFERASE
353	RPL21A PROTEIN SYNTHESIS RIBOSOMAL PROTEIN L21A
354	RPS8B PROTEIN SYNTHESIS RIBOSOMAL PROTEIN S8B
355	RPS14B PROTEIN SYNTHESIS RIBOSOMAL PROTEIN S14B
357	RPL37B PROTEIN SYNTHESIS RIBOSOMAL PROTEIN L37B
369	RPS26B PROTEIN SYNTHESIS RIBOSOMAL PROTEIN S26B
381	RPS2 PROTEIN SYNTHESIS RIBOSOMAL PROTEIN S2
382	RPL1B PROTEIN SYNTHESIS RIBOSOMAL PROTEIN L1B
383	RPL1A PROTEIN SYNTHESIS RIBOSOMAL PROTEIN L1A
385	RPL9A PROTEIN SYNTHESIS RIBOSOMAL PROTEIN L9A
392	RPL4B PROTEIN SYNTHESIS RIBOSOMAL PROTEIN L4B
404	SRP72 SECRETION SIGNAL RECOGNITION PARTICLE SUBUNIT
412	POP1 RRNA AND TRNA PROCESSING RNASE P AND RNASE MRP SUBUNIT
415	RPA190 TRANSCRIPTION RNA POLYMERASE I 190 KD SUBUNIT
422	MNN1 PROTEIN GLYCOSYLATION ALPHA-1,3-MANNOSYLTRANSFERASE
426	MUP3 TRANSPORT METHIONINE PERMEASE
434	ALG1 PROTEIN GLYCOSYLATION BETA-1,4-MANNOSYLTRANSFERASE
441	UBA3 PROTEIN DEGRADATION, RUB RUB1P ACTIVATING PROTEIN
446	MSN2 STRESS RESPONSE TRANSCRIPTIONAL ACTIVATOR
451	BTS1 PROTEIN PROCESSING GERANYLGERANYL DIPHOSPHATE SYNTHASE
466	RPR2 TRNA PROCESSING RNASE P SUBUNIT
470	CAT8 GLUCONEOGENESIS TRANSCRIPTION FACTOR
489	KAP95 NUCLEAR PROTEIN TARGETIN BETA-KARYOPHERIN
497	WTM2 TRANSCRIPTION SHARED SUBUNIT OF RNA POLYMERASES I, II, AND III
502	ENA2 TRANSPORT PLASMA MEMBRANE ATPASE
506	ACE2 TRANSCRIPTION CUP1 REGULATOR
516	MET14 SULFATE ASSIMILATION ADENYLYLSULFATE KINASE
517	MET17 METHIONINE BIOSYNTHESIS O-ACETYLHOMOSERINE SULFHYDRYLASE
528	PEX14 PEROXISOMAL PROTEIN TARG PEROXISOMAL IMPORT MACHINERY COMPONENT
534	ESA1 CHROMATIN STRUCTURE HISTONE ACETYLTRANSFERASE COMPLEX SUBUNIT
536	STS1 NUCLEAR PROTEIN TARGETIN RNA15 TRANSPORT FACTOR
538	YTA12 PROTEIN FOLDING MITOCHONDRIAL CHAPERONIN
540	CUP1 CU2+ ION HOMEOSTASIS METALLOTHIONEIN
543	PHO85 CELL CYCLE PROTEIN KINASE
552	RPN4 PROTEIN DEGRADATION, UBI 26S PROTEASOME SUBUNIT
564	DOT6 SILENCING (TELOMERE) NUCLEAR PROTEIN WITH MYB DNA-BINDING DOMAIN
584	PRB1 PROTEIN DEGRADATION VACUOLAR PROTEASE B
589	NDI1 OXIDATIVE PHOSPHORYLATIO NADH-UBIQUINONE-6 OXIDOREDUCTASE
593	LSC2 TCA CYCLE SUCCINYL-COA LIGASE
594	PEP4 PROTEIN DEGRADATION VACUOLAR ASPARTYL PROTEASE
599	WTM1 MEIOSIS TRANSCRIPTION FACTOR
603	SBA1 PROTEIN FOLDING HSP90 ASSOCIATED CO-CHAPERONE
