# Supplementary material for: A linear programming approach for estimating the structure of a sparse linear genetic network from transcript profiling data
Source: Algorithms Mol Biol. 2009 Feb 24;4:5. doi: 10.1186/1748-7188-4-5 (PMC2654898; doi:10.1186/1748-7188-4-5)
Supplement: Additional file 2 — Predicted networks obtained for InSilico and Yeast dataset using LP-SLGN are available here. [file 1748-7188-4-5-S2.tar › Result/ S_cerevisiae/Alpha/influencing/influenceing_252.out]

10	PTA1 TRNA PROCESSING UNKNOWN
12	SEN1 TRNA SPLICING RNA HELICASE, PUTATIVE
22	UBC9 PROTEIN DEGRADATION, UBI E2 UB.-CONJUGATING ENZYME
91	RPN2 TRNA PROCESSING 26S PROTEASOME SUBUNIT)
93	PRE9 PROTEIN DEGRADATION 20S PROTEASOME SUBUNIT Y13 (ALPHA3)
106	INP52 ENDOCYTOSIS (PUTATIVE) INOSITOL POLYPHOSPHATE
127	CDC1 MN2+ ION HOMEOSTASIS UNKNOWN
169	MRS1 MRNA SPLICING, COB MRNA UNKNOWN
178	MSR1 PROTEIN SYNTHESIS ARGINYL-TRNA SYNTHETASE
179	DAL81 TRANSCRIPTION ACTIVATOR OF ALLANTOIN AND UREA CATABOLIC GENES
207	PDC5 GLYCOLYSIS PYRUVATE DECARBOXYLASE
230	URA8 PYRIMIDINE BIOSYNTHESIS CTP SYNTHASE
253	MMT1 MITOCHONDRIAL IRON TRANS TRANSMEMBRANE DOMAIN (4) PROTEIN
311	MKC7 PROTEIN DEGRADATION PERIPLASMIC ASPARTYL PROTEASE
312	DIS3 RNA PROCESSING 3'-5' EXORIBONUCLEASE COMPLEX SUBUNIT
338	DBP6 RRNA PROCESSING RNA HELICASE, PUTATIVE
339	RPB8 TRANSCRIPTION SHARED SUBUNIT OF RNA POLYMERASE I,II, AND III
344	GAR1 RRNA PROCESSING SNORNP PROTEIN
379	RPL43A PROTEIN SYNTHESIS RIBOSOMAL PROTEIN L34A
404	SRP72 SECRETION SIGNAL RECOGNITION PARTICLE SUBUNIT
459	ILV2 ISOLEUCINE AND VALINE BI ACETOLACTATE SYNTHETASE
498	LYS4 LYSINE BIOSYNTHESIS HOMOACONITASE
526	RPB4 TRANSCRIPTION RNA POLYMERASE II 32 KDA SUBUNIT
534	ESA1 CHROMATIN STRUCTURE HISTONE ACETYLTRANSFERASE COMPLEX SUBUNIT
537	IMG1 PROTEIN SYNTHESIS RIBOSOMAL PROTEIN, MITOCHONDRIAL
588	POR1 TRANSPORT MITOCHONDRIAL OUTER MEMBRANE PORIN
