# Supplementary material for: A linear programming approach for estimating the structure of a sparse linear genetic network from transcript profiling data
Source: Algorithms Mol Biol. 2009 Feb 24;4:5. doi: 10.1186/1748-7188-4-5 (PMC2654898; doi:10.1186/1748-7188-4-5)
Supplement: Additional file 2 — Predicted networks obtained for InSilico and Yeast dataset using LP-SLGN are available here. [file 1748-7188-4-5-S2.tar › Result/ S_cerevisiae/Alpha/influencing/influenceing_308.out]

2	NCE102 SECRETION, NON-CLASSICAL UNKNOWN
88	CDC4 CELL CYCLE SCF-CDC4P COMPLEX COMPONENT
117	SKN1 CELL WALL BIOGENESIS (1->6)-BETA-GLUCAN SYNTHASE SUBUNIT
162	CPS1 PROTEIN DEGRADATION VACUOLAR CARBOXYPEPTIDASE YSCS
184	ERG3 STEROL METABOLISM C-5 STEROL DESATURASE
198	NAT2 PROTEIN PROCESSING N-ACETYLTRANSFERASE FOR N-TERMINAL METHIONINE
201	TDH3 GLYCOLYSIS GLYCERALDEHYDE-3-PHOSPHATE DEHYDROGENASE 3
247	ALG8 PROTEIN GLYCOSYLATION GLYCOSYLTRANSFERASE
303	TOA2 TRANSCRIPTION TFIIA 13.5 KD SUBUNIT
333	HCA4 RRNA PROCESSING RNA HELICASE
334	GCD14 PROTEIN SYNTHESIS TRANSLATIONAL REPRESSOR OF GCN4
338	DBP6 RRNA PROCESSING RNA HELICASE, PUTATIVE
343	SIK1 RRNA PROCESSING NUCLEOLAR PROTEIN
363	RPL7B PROTEIN SYNTHESIS RIBOSOMAL PROTEIN L7B
364	RPS19A PROTEIN SYNTHESIS RIBOSOMAL PROTEIN S19A
367	RPL16B PROTEIN SYNTHESIS RIBOSOMAL PROTEIN L16B
377	RPL33A PROTEIN SYNTHESIS RIBOSOMAL PROTEIN L33A
378	RPL9B PROTEIN SYNTHESIS RIBOSOMAL PROTEIN L9B
393	RPP0 PROTEIN SYNTHESIS ACIDIC RIBOSOMAL PROTEIN L10
405	HTS1 PROTEIN SYNTHESIS HISTIDYL-TRNA SYNTHETASE
409	UBP12 PROTEIN DEGRADATION, UBI UBIQUITIN-SPECIFIC PROTEASE
444	SIP2 TRANSCRIPTION COMPONENT OF SNF1 PROTEIN COMPLEX
