# Supplementary material for: A linear programming approach for estimating the structure of a sparse linear genetic network from transcript profiling data
Source: Algorithms Mol Biol. 2009 Feb 24;4:5. doi: 10.1186/1748-7188-4-5 (PMC2654898; doi:10.1186/1748-7188-4-5)
Supplement: Additional file 2 — Predicted networks obtained for InSilico and Yeast dataset using LP-SLGN are available here. [file 1748-7188-4-5-S2.tar › Result/ S_cerevisiae/Alpha/influencing/influenceing_575.out]

11	CHD1 TRANSCRIPTION CHROMODOMAIN-HELICASE-DNA-BINDING (CHD) FAMILY
40	CLB5 CELL CYCLE G1/S CYCLIN
51	PCM1 AMINOSUGARS METABOLISM PHOSPHOACETYLGLUCOSAMINE MUTASE
81	ECM29 CELL WALL BIOGENESIS UNKNOWN
92	PRE4 PROTEIN DEGRADATION PROTEASOME SUBUNIT, B TYPE
149	BFR1 SECRETION UNKNOWN
158	FAS1 FATTY ACID METABOLISM FATTY-ACYL-COA SYNTHASE, BETA SUBUNIT
165	FTR1 TRANSPORT IRON PERMEASE
170	TAF40 TRANSCRIPTION TFIID 40 KD SUBUNIT
191	DOA1 PROTEIN DEGRADATION, UBI UNKNOWN
193	MTD1 NUCLEOTIDE METABOLISM NAD-DEPENDENT 5,10-METHYLENETETRAHYDRAFOLATE DEHYDROGENASE
233	IMH1 SECRETION (PUTATIVE) UNKNOWN; SUPPRESSES YPT6 TS MUTATION
245	ATP14 ATP SYNTHESIS F1F0-ATPASE COMPLEX, SUBUNIT H
262	SUM1 SILENCING NUCLEAR PROTEIN
296	HHT2 CHROMATIN STRUCTURE HISTONE H3
345	NSR1 NUCLEAR PROTEIN TARGETIN NLS-BINDING PROTEIN
464	RIT1 TRNA PROCESSING INITIATOR METHIONINE TRNA 2'-O-RIBOSYL PHOSPHATE TRANSFERASE
479	ASK10 STRESS RESPONSE ENHANCER OF SKN7-DEPENDENT TRANSCRIPTION
495	MET31 METHIONINE METABOLISM TRANSCRIPTION FACTOR
523	INO4 PHOSPHOLIPID BIOSYNTHESI TRANSCRIPTION FACTOR
530	END3 ENDOCYTOSIS ACTIN CYTOSKELETON REGULATORY COMPLEX COMPONENT
554	KAR2 SECRETION BIP HOMOLOG; ER PROTEIN TRANSLOCATION
556	PDI1 PROTEIN FOLDING PROTEIN DISULFIDE ISOMERASE
558	STI1 PROTEIN FOLDING COMPONENT OF HSP70-HSP90 COMPLEXES
560	NONE TREHALOSE METABOLISM ALPHA,ALPHA-TREHALASE
576	GLC3 CELL WALL BIOGENESIS GLYCOGEN BRANCHING ENZYME
