# Supplementary material for: A linear programming approach for estimating the structure of a sparse linear genetic network from transcript profiling data
Source: Algorithms Mol Biol. 2009 Feb 24;4:5. doi: 10.1186/1748-7188-4-5 (PMC2654898; doi:10.1186/1748-7188-4-5)
Supplement: Additional file 2 — Predicted networks obtained for InSilico and Yeast dataset using LP-SLGN are available here. [file 1748-7188-4-5-S2.tar › Result/ S_cerevisiae/Alpha/influencing/influenceing_330.out]

14	HMS1 PSEUDOHYPHAL GROWTH SIMILAR TO MYC FAMILY OF TRANSCRIPTION FACTORS
43	BBP1 CELL CYCLE AND MEIOSIS UNKNOWN
66	POL30 DNA REPLICATION DNA POLYMERASE PROCESSIVITY FACTOR
71	ARP1 CYTOSKELETON ACTIN-RELATED PROTEIN
91	RPN2 TRNA PROCESSING 26S PROTEASOME SUBUNIT)
105	CDC53 CELL CYCLE G1 CYCLIN DEGRADATION
116	CTK2 CELL CYCLE CYCLIN-LIKE
166	FLX1 TRANSPORT FAD MITOCHONDRIAL CARRIER
248	FLR1 FLUCONAZOLE RESISTANCE TRANSPORTER, MAJOR FACILITATOR SUPERFAMILY
258	HDF1 DNA REPAIR KU70 HOMOLOG
280	CBS1 PROTEIN SYNTHESIS COB MRNA TRANSLATIONAL ACTIVATOR (MITOCHONDRIA)
293	SEN15 TRNA SPLICING SPLICING ENDONUCLEASE SUBUNIT
323	SAP185 CELL CYCLE SIT4P-ASSOCIATED PROTEIN
326	MPP10 RRNA PROCESSING U3 SNORNP PROTEIN
434	ALG1 PROTEIN GLYCOSYLATION BETA-1,4-MANNOSYLTRANSFERASE
458	MIG2 GLUCOSE REPRESSION TRANSCRIPTIONAL REPRESSOR
496	RCE1 PROTEIN PROCESSING PROTEASE, ACTS ON RAS AND A-FACTOR C-TERMINI
498	LYS4 LYSINE BIOSYNTHESIS HOMOACONITASE
522	ZEO1 ZEOCIN RESISTANCE UNKNOWN
528	PEX14 PEROXISOMAL PROTEIN TARG PEROXISOMAL IMPORT MACHINERY COMPONENT
