# Supplementary material for: A linear programming approach for estimating the structure of a sparse linear genetic network from transcript profiling data
Source: Algorithms Mol Biol. 2009 Feb 24;4:5. doi: 10.1186/1748-7188-4-5 (PMC2654898; doi:10.1186/1748-7188-4-5)
Supplement: Additional file 2 — Predicted networks obtained for InSilico and Yeast dataset using LP-SLGN are available here. [file 1748-7188-4-5-S2.tar › Result/ S_cerevisiae/Alpha/influencing/influenceing_297.out]

3	COQ4 UBIQUINONE BIOSYNTHESIS UNKNOWN
9	BOI2 BUD EMERGENCE BINDS BEM1P
10	PTA1 TRNA PROCESSING UNKNOWN
14	HMS1 PSEUDOHYPHAL GROWTH SIMILAR TO MYC FAMILY OF TRANSCRIPTION FACTORS
16	HST3 SILENCING UNKNOWN
19	AKR2 ENDOCYTOSIS OF STE3P UNKNOWN
25	PEX13 PEROXISOMAL PROTEIN TARG DOCKS PEROXISOMAL PROTEIN RECEPTOR
27	PIG2 GLUCOSE REPRESSION (PUTATIVE) GLC7P REGULATORY SUBUNIT
28	PAP1 MRNA POLYADENYLATION POLY(A) POLYMERASE
31	CDC14 MITOSIS PROTEIN PHOSPHATASE
32	ORC1 DNA REPLICATION ORIGIN RECOGNITION COMPLEX 104 KD SUBUNIT
34	DIN7 DNA REPAIR (PUTATIVE) DNA DAMAGE-INDUCIBLE
38	PDS1 CELL CYCLE ANAPHASE INHIBITOR (PUTATIVE)
42	CDC5 CELL CYCLE G2/M PROTEIN KINASE
43	BBP1 CELL CYCLE AND MEIOSIS UNKNOWN
47	GDS1 RESPIRATION (PUTATIVE) UNKNOWN; SUPPRESSES NAM9-1
49	KNH1 CELL WALL BIOGENESIS KRE9P HOMOLOG
51	PCM1 AMINOSUGARS METABOLISM PHOSPHOACETYLGLUCOSAMINE MUTASE
52	PET127 PROTEIN SYNTHESIS MITOCHONDRIAL TRANSLATION
53	PTC3 OSMOTIC STRESS RESPONSE PROTEIN PHOSPHATASE
56	ASF1 TRANSCRIPTION ANTI-SILENCING PROTEIN
66	POL30 DNA REPLICATION DNA POLYMERASE PROCESSIVITY FACTOR
75	RPO41 TRANSCRIPTION MITOCHONDRIAL RNA POLYMERASE II
83	CAT2 FATTY ACID TRANSPORT CARNITINE O-ACETYLTRANSFERASE
91	RPN2 TRNA PROCESSING 26S PROTEASOME SUBUNIT)
94	PRE1 PROTEIN DEGRADATION 20S PROTEASOME SUBUNIT C11(BETA4)
95	PRE2 PROTEIN DEGRADATION 20S PROTEASOME SUBUNIT (BETA5)
96	PRE3 PROTEIN DEGRADATION 20S PROTEASOME SUBUNIT (BETA1)
99	PXA2 TRANSPORT PEROXISOMAL FATTY ACID TRANSPORTER, ABC FAMILY
104	YSP3 PROTEIN DEGRADATION SUBTILISIN-LIKE PROTEASE III
105	CDC53 CELL CYCLE G1 CYCLIN DEGRADATION
106	INP52 ENDOCYTOSIS (PUTATIVE) INOSITOL POLYPHOSPHATE
107	AFR1 MATING CYTOSKELETAL PROTEIN, SIMILAR TO ARRESTINS
109	CAR2 ARGININE METABOLISM ORNITHINE AMINOTRANSFERASE
110	RAD27 DNA REPAIR SSDNA ENDONUCLEASE
111	BCS1 RESPIRATION CYT. C IRON-SULFUR SUBUNIT EXPRESSION
115	HHO1 CHROMATIN STRUCTURE HISTONE H1
116	CTK2 CELL CYCLE CYCLIN-LIKE
117	SKN1 CELL WALL BIOGENESIS (1->6)-BETA-GLUCAN SYNTHASE SUBUNIT
120	DAL1 ALLANTOIN UTILIZATION ALLANTOINASE
124	GAT1 NITROGEN CATABOLISM TRANSCRIPTION FACTOR
129	SLY1 SECRETION SNARE DOCKING COMPLEX SUBUNIT
133	SLC1 PHOSPHOLIPID METABOLISM FATTY ACYLTRANSFERASE
137	ENO1 GLYCOLYSIS ENOLASE I
140	HAP2 RESPIRATION TRANSCRIPTION FACTOR
147	SUB1 TRANSCRIPTION TRANSCRIPTIONAL COACTIVATOR
148	GSH1 GLUTATHIONE BIOSYNTHESIS GAMMA-GLUTAMYLCYSTEINE SYNTHETASE
150	SEC28 SECRETION VESICLE COAT COMPONENT
151	NONE ELECTRON TRANSPORT ELECTRON-TRANSFERRING FLAVOPROTEIN, BETA CHAIN
156	SSP120 SECRETION UNKNOWN
160	COX5A OXIDATIVE PHOSPHORYLATIO CYTOCHROME-C OXIDASE SUBUNIT VA
161	ICL1 GLYOXYLATE CYCLE ISOCITRATE LYASE
167	CIN5 SALT TOLERANCE BASIC LEU ZIPPER TRANSCRIPTION FACTOR
169	MRS1 MRNA SPLICING, COB MRNA UNKNOWN
170	TAF40 TRANSCRIPTION TFIID 40 KD SUBUNIT
175	SKI3 MRNA DECAY AND VIRUS RES UNKNOWN
176	RGT2 TRANSPORT GLUCOSE PERMEASE
178	MSR1 PROTEIN SYNTHESIS ARGINYL-TRNA SYNTHETASE
181	FAA4 FATTY ACID METABOLISM LONG-CHAIN-FATTY-ACID--COA LIGASE
193	MTD1 NUCLEOTIDE METABOLISM NAD-DEPENDENT 5,10-METHYLENETETRAHYDRAFOLATE DEHYDROGENASE
194	ADE2 PURINE BIOSYNTHESIS PHOSPHORIBOSYLAMINOIMIDAZOLE CARBOXYLASE
196	PEP12 VACUOLAR PROTEIN TARGETI T-SNARE
200	PGK1 GLYCOLYSIS PHOSPHOGLYCERATE KINASE
205	FBA1 GLYCOLYSIS ALDOLASE
207	PDC5 GLYCOLYSIS PYRUVATE DECARBOXYLASE
212	ASN1 ASPARAGINE BIOSYNTHESIS ASPARAGINE SYNTHETASE
229	SSL2 TRANSCRIPTION TFIIH HELICASE
237	MSM1 PROTEIN SYNTHESIS MITOCHONDRIAL METHIONYL-TRNA SYNTHETASE
253	MMT1 MITOCHONDRIAL IRON TRANS TRANSMEMBRANE DOMAIN (4) PROTEIN
255	YSR3 SPHINGOLIPID METABOLISM DIHYDROSPHINGOSINE-1-PHOSPHATE PHOSPHATASE
257	PEX15 PEROXISOME BIOGENESIS INTEGRAL MEMBRANE PROTEIN
261	ARP3 CYTOSKELETON ACTIN-RELATED PROTEIN
267	ERG5 STEROL METABOLISM C-22 STEROL DESATURASE
268	ROT2 CYTOSKELETON GLUCOSIDASE II
279	CTP1 TRANSPORT MITOCHONDRIAL CITRATE TRANSPORTER
285	HIS6 HISTIDINE BIOSYNTHESIS PHOSPHORIBOSYL IMIDAZOLECARBOXAMIDE ISOMERASE
287	SFH1 CHROMATIN STRUCTURE CHROMATIN REMODELING COMPLEX SUBUNIT
288	FIR1 MRNA 3'-END PROCESSING UNKNOWN
290	ALG11 PROTEIN GLYCOSYLATION UNKNOWN
296	HHT2 CHROMATIN STRUCTURE HISTONE H3
299	HTA1 CHROMATIN STRUCTURE HISTONE H2A
304	GLN1 GLUTAMINE BIOSYNTHESIS GLUTAMINE SYNTHETASE
305	PHO3 THIAMINE UPTAKE ACID PHOSPHATASE, CONSTITUTIVE
310	POL5 DNA REPLICATION DNA POLYMERASE V
314	PHO12 PHOSPHATE METABOLISM SECRETED ACID PHOSPHATASE
319	CHL1 MITOSIS KINETOCHORE PROTEIN, DEAH BOX FAMILY
322	KAP104 NUCLEAR PROTEIN TARGETIN BETA-KARYOPHERIN
323	SAP185 CELL CYCLE SIT4P-ASSOCIATED PROTEIN
324	GCN4 AMINO ACID, PURINE BIOSY TRANSCRIPTION FACTOR
330	RPB5 TRANSCRIPTION SHARED SUBUNIT OF RNA POLYMERASES I, II, AND III
331	RRP1 RRNA PROCESSING UNKNOWN
332	RPC40 TRANSCRIPTION RNA POLYMERASE III 40 KD SUBUNIT
336	RKI1 PENTOSE PHOSPHATE CYCLE RIBOSE-5-PHOSPHATE KETOL-ISOMERASE
337	SQT1 RIBOSOME ASSEMBLY (PUTAT UNKNOWN
342	NIP7 RRNA PROCESSING UNKNOWN
353	RPL21A PROTEIN SYNTHESIS RIBOSOMAL PROTEIN L21A
360	RPS22B PROTEIN SYNTHESIS RIBOSOMAL PROTEIN S22B
369	RPS26B PROTEIN SYNTHESIS RIBOSOMAL PROTEIN S26B
373	RPS1B PROTEIN SYNTHESIS RIBOSOMAL PROTEIN S1B
374	RPL14A PROTEIN SYNTHESIS RIBOSOMAL PROTEIN L14A
375	RPS10A PROTEIN SYNTHESIS RIBOSOMAL PROTEIN S10A
378	RPL9B PROTEIN SYNTHESIS RIBOSOMAL PROTEIN L9B
384	RPL12A PROTEIN SYNTHESIS RIBOSOMAL PROTEIN L12A
388	RPL23B PROTEIN SYNTHESIS RIBOSOMAL PROTEIN L23B
389	RPL3 PROTEIN SYNTHESIS RIBOSOMAL PROTEIN L3
397	RPS27A PROTEIN SYNTHESIS RIBOSOMAL PROTEIN S27A
399	RPL35A PROTEIN SYNTHESIS RIBOSOMAL PROTEIN L35A
405	HTS1 PROTEIN SYNTHESIS HISTIDYL-TRNA SYNTHETASE
410	APM4 SECRETION VESICLE COAT COMPONENT
416	SAH1 METHIONINE BIOSYNTHESIS S-ADENOSYL-L-HOMOCYSTEINE HYDROLASE
418	SNL1 NUCLEAR PROTEIN TARGETIN NUCLEAR PORE PROTEIN (PUTATIVE)
421	ADH4 GLYCOLYSIS ALCOHOL DEHYDROGENASE IV
422	MNN1 PROTEIN GLYCOSYLATION ALPHA-1,3-MANNOSYLTRANSFERASE
432	NTC20 MRNA SPLICING PRP19P-ASSOCIATED COMPLEX PROTEIN
436	RAD16 DNA REPAIR, NUCLEOTIDE E NEF4 COMPONENT
439	SEC15 SECRETION EXOCYST COMPLEX SUBUNIT
442	AGT1 TRANSPORT ALPHA-GLUCOSIDE TRANSPORTER
445	MET31 SULFUR AMINO ACID METBOL TRANSCRIPTION FACTOR
449	TAF47 TRANSCRIPTION COMPONENT OF TAF(II) COMPLEX
450	SAS3 SILENCING UNKNOWN
452	CDC40 CELL CYCLE AND MRNA SPLI UNKNOWN
456	CKA2 CELL CYCLE CASEIN KINASE II
462	TAF90 TRANSCRIPTION TFIID 90 KD SUBUNIT
467	IMP2 STRESS RESPONSE TRANSCRIPTIONAL REPRESSOR
473	AGP3 TRANSPORT GENERAL AMINO ACID PERMEASE
477	RAD28 DNA REPAIR UNKNOWN
478	CRD1 LIPID BIOSYNTHESIS CARDIOLIPIN SYNTHASE
479	ASK10 STRESS RESPONSE ENHANCER OF SKN7-DEPENDENT TRANSCRIPTION
480	SHR5 PROTEIN PROCESSING LOCALIZATION AND PALMITOYLATION OF RAS PROTEINS
484	SMP2 RESPIRATION; PLASMID MAI UNKNOWN
487	MMS21 DNA REPAIR UNKNOWN
488	ARR3 ARSENIC RESISTANCE ARSENITE TRANSPORTER
490	PKC1 CELL WALL BIOGENESIS PROTEIN KINASE C
496	RCE1 PROTEIN PROCESSING PROTEASE, ACTS ON RAS AND A-FACTOR C-TERMINI
501	MF(ALPHA)1MATING ALPHA FACTOR PRECURSOR
506	ACE2 TRANSCRIPTION CUP1 REGULATOR
512	TAF61 TRANSCRIPTION TFIID 61 KDSUBUNIT
522	ZEO1 ZEOCIN RESISTANCE UNKNOWN
523	INO4 PHOSPHOLIPID BIOSYNTHESI TRANSCRIPTION FACTOR
530	END3 ENDOCYTOSIS ACTIN CYTOSKELETON REGULATORY COMPLEX COMPONENT
540	CUP1 CU2+ ION HOMEOSTASIS METALLOTHIONEIN
544	MUP1 TRANSPORT METHIONINE PERMEASE
547	CWP1 CELL WALL PROTEIN BETA-1,6-GLUCAN ACCEPTOR
551	PUT2 AMINO ACID BIOSYNTHESIS DELTA-1-PYRROLINE-5-CARBOXYLATE DEHYDROGENASE
554	KAR2 SECRETION BIP HOMOLOG; ER PROTEIN TRANSLOCATION
555	ERO1 PROTEIN FOLDING PROTEIN DISULFIDE BOND FORMATION IN THE ER
560	NONE TREHALOSE METABOLISM ALPHA,ALPHA-TREHALASE
561	COX9 OXIDATIVE PHOSPHORYLATIO CYTOCHROME C OXIDASE ASSEMBLY
563	ISF1 RNA SPLICING, MITOCHONDR INTERACTS WITH NAM7P
566	QCR2 OXIDATIVE PHOSPHORYLATIO UBIQUINOL--CYTOCHROME-C REDUCTASE 40 KD SUBUNIT
577	GLK1 GLYCOLYSIS GLUCOKINASE
581	PYK2 GLYCOLYSIS PYRUVATE KINASE
582	OM45 (PUTATIVE) MITOCHONDRIAL OUTER MITOCHONDRIAL MEMBRANE PROTEIN
584	PRB1 PROTEIN DEGRADATION VACUOLAR PROTEASE B
586	KRE1 CELL WALL BIOGENESIS BETA-1,6-GLUCAN ASSEMBLY
587	PLB1 PHOSPHOLIPID METABOLISM PHOSPHOLIPASE B
590	SDH4 TCA CYCLE SUCCINATE DEHYDROGENASE ANCHOR SUBUNIT
592	CYT1 OXIDATIVE PHOSPHORYLATIO CYTOCHROME C1
594	PEP4 PROTEIN DEGRADATION VACUOLAR ASPARTYL PROTEASE
595	ECM4 CELL WALL BIOGENESIS UNKNOWN
