# Supplementary material for: A linear programming approach for estimating the structure of a sparse linear genetic network from transcript profiling data
Source: Algorithms Mol Biol. 2009 Feb 24;4:5. doi: 10.1186/1748-7188-4-5 (PMC2654898; doi:10.1186/1748-7188-4-5)
Supplement: Additional file 2 — Predicted networks obtained for InSilico and Yeast dataset using LP-SLGN are available here. [file 1748-7188-4-5-S2.tar › Result/ S_cerevisiae/Alpha/influencing/influenceing_584.out]

31	CDC14 MITOSIS PROTEIN PHOSPHATASE
86	CAR1 ARGININE METABOLISM ARGINASE
87	MEC3 DNA REPAIR; DNA DAMAGE C ACTIVATES EXONUCLEASE
131	ERG10 STEROL METABOLISM ACETOACETYL COA THIOLASE
138	MOT1 TRANSCRIPTION PUTATIVE HELICASE
139	MUD2 MRNA SPLICING COMMITMENT COMPLEX COMPONENT
181	FAA4 FATTY ACID METABOLISM LONG-CHAIN-FATTY-ACID--COA LIGASE
201	TDH3 GLYCOLYSIS GLYCERALDEHYDE-3-PHOSPHATE DEHYDROGENASE 3
273	YHB1 OXIDATIVE STRESS RESPONS FLAVOHEMOGLOBIN
297	HHF1 CHROMATIN STRUCTURE HISTONE H4
357	RPL37B PROTEIN SYNTHESIS RIBOSOMAL PROTEIN L37B
426	MUP3 TRANSPORT METHIONINE PERMEASE
430	PRP9 MRNA SPLICING U2 SNRNP ACTIVATION
440	TAF67 TRANSCRIPTION TFIID 67 KD SUBUNIT
451	BTS1 PROTEIN PROCESSING GERANYLGERANYL DIPHOSPHATE SYNTHASE
455	MGA2 TRANSCRIPTION CHROMATIN REMODELING (PUTATIVE)
497	WTM2 TRANSCRIPTION SHARED SUBUNIT OF RNA POLYMERASES I, II, AND III
548	GSC2 CELL WALL BIOGENESIS 1,3-BETA-D-GLUCAN SYNTHASE SUBUNIT
583	STF2 ATP SYNTHESIS ATPASE
587	PLB1 PHOSPHOLIPID METABOLISM PHOSPHOLIPASE B
594	PEP4 PROTEIN DEGRADATION VACUOLAR ASPARTYL PROTEASE
595	ECM4 CELL WALL BIOGENESIS UNKNOWN
