# Supplementary material for: A linear programming approach for estimating the structure of a sparse linear genetic network from transcript profiling data
Source: Algorithms Mol Biol. 2009 Feb 24;4:5. doi: 10.1186/1748-7188-4-5 (PMC2654898; doi:10.1186/1748-7188-4-5)
Supplement: Additional file 2 — Predicted networks obtained for InSilico and Yeast dataset using LP-SLGN are available here. [file 1748-7188-4-5-S2.tar › Result/ S_cerevisiae/Alpha/influencing/influenceing_599.out]

2	NCE102 SECRETION, NON-CLASSICAL UNKNOWN
3	COQ4 UBIQUINONE BIOSYNTHESIS UNKNOWN
5	MRP8 PROTEIN SYNTHESIS RIBOSOMAL PROTEIN, MITOCHONDRIAL SMALL SUBUNIT
13	SSY1 TRANSPORT REGULATOR OF TRANSPORTERS
74	NPR1 TRANSPORT PROTEIN KINASE; REGULATES ACTIVITY OF NITROGEN SOURCE TRANSPORTERS
82	GLO4 METHYLGLYOXAL RESISTANCE GLYOXALASE II
86	CAR1 ARGININE METABOLISM ARGINASE
96	PRE3 PROTEIN DEGRADATION 20S PROTEASOME SUBUNIT (BETA1)
105	CDC53 CELL CYCLE G1 CYCLIN DEGRADATION
160	COX5A OXIDATIVE PHOSPHORYLATIO CYTOCHROME-C OXIDASE SUBUNIT VA
165	FTR1 TRANSPORT IRON PERMEASE
169	MRS1 MRNA SPLICING, COB MRNA UNKNOWN
205	FBA1 GLYCOLYSIS ALDOLASE
242	COX8 OXIDATIVE PHOSPHORYLATIO CYTOCHROME-C OXIDASE CHAIN VIII
248	FLR1 FLUCONAZOLE RESISTANCE TRANSPORTER, MAJOR FACILITATOR SUPERFAMILY
258	HDF1 DNA REPAIR KU70 HOMOLOG
269	CTS1 CELL WALL BIOGENESIS ENDOCHITINASE
303	TOA2 TRANSCRIPTION TFIIA 13.5 KD SUBUNIT
311	MKC7 PROTEIN DEGRADATION PERIPLASMIC ASPARTYL PROTEASE
344	GAR1 RRNA PROCESSING SNORNP PROTEIN
384	RPL12A PROTEIN SYNTHESIS RIBOSOMAL PROTEIN L12A
387	RPL27A PROTEIN SYNTHESIS RIBOSOMAL PROTEIN L27A
410	APM4 SECRETION VESICLE COAT COMPONENT
429	SSU72 TRANSCRIPTION NUCLEAR PROTEIN
442	AGT1 TRANSPORT ALPHA-GLUCOSIDE TRANSPORTER
528	PEX14 PEROXISOMAL PROTEIN TARG PEROXISOMAL IMPORT MACHINERY COMPONENT
533	MRPL38 PROTEIN SYNTHESIS RIBOSOMAL PROTEIN, MITOCHONDRIAL L38
566	QCR2 OXIDATIVE PHOSPHORYLATIO UBIQUINOL--CYTOCHROME-C REDUCTASE 40 KD SUBUNIT
572	TFS1 CELL CYCLE SUPPRESSES CDC25 MUTATIONS
590	SDH4 TCA CYCLE SUCCINATE DEHYDROGENASE ANCHOR SUBUNIT
592	CYT1 OXIDATIVE PHOSPHORYLATIO CYTOCHROME C1
