# Supplementary material for: A linear programming approach for estimating the structure of a sparse linear genetic network from transcript profiling data
Source: Algorithms Mol Biol. 2009 Feb 24;4:5. doi: 10.1186/1748-7188-4-5 (PMC2654898; doi:10.1186/1748-7188-4-5)
Supplement: Additional file 2 — Predicted networks obtained for InSilico and Yeast dataset using LP-SLGN are available here. [file 1748-7188-4-5-S2.tar › Result/ S_cerevisiae/Alpha/influencing/influenceing_424.out]

4	COX5B OXIDATIVE PHOSPHORYLATIO CYTOCHROME-C OXIDASE SUBUNIT VB
14	HMS1 PSEUDOHYPHAL GROWTH SIMILAR TO MYC FAMILY OF TRANSCRIPTION FACTORS
21	TAF19 TRANSCRIPTION TFIID 19 KD SUBUNIT
33	PES4 DNA REPLICATION UNKNOWN; SUPPRESSES DNA POLYMERASE EPSILON MUTATION
35	STU2 CYTOSKELETON SPINDLE POLE BODY COMPONENT
36	CNM67 CYTOSKELETON SPINDLE POLE BODY COMPONENT
38	PDS1 CELL CYCLE ANAPHASE INHIBITOR (PUTATIVE)
40	CLB5 CELL CYCLE G1/S CYCLIN
44	PEA2 MATING UNKNOWN
45	BAS1 HISTIDINE, ADENINE BIOSY TRANSCRIPTION FACTOR
52	PET127 PROTEIN SYNTHESIS MITOCHONDRIAL TRANSLATION
56	ASF1 TRANSCRIPTION ANTI-SILENCING PROTEIN
63	CDC45 DNA REPLICATION PRE-REPLICATIVE COMPLEX SUBUNIT (PUTATIVE)
66	POL30 DNA REPLICATION DNA POLYMERASE PROCESSIVITY FACTOR
68	PMS1 DNA REPAIR MUTL HOMOLOG; MISMATCH REPAIR
69	OGG1 DNA REPAIR 8-OXOGUANINE DNA GLYCOSYLASE
70	RFA3 DNA REPLICATION REPLICATION FACTOR A, 13 KD SUBUNIT
74	NPR1 TRANSPORT PROTEIN KINASE; REGULATES ACTIVITY OF NITROGEN SOURCE TRANSPORTERS
76	SUL1 TRANSPORT SULFATE PERMEASE
80	PCH2 MEIOSIS, CHECKPOINT UNKNOWN
81	ECM29 CELL WALL BIOGENESIS UNKNOWN
103	MET13 METHIONINE METABOLISM METHYLENETETRAHYDROFOLATE REDUCTASE, PUTATIVE
109	CAR2 ARGININE METABOLISM ORNITHINE AMINOTRANSFERASE
110	RAD27 DNA REPAIR SSDNA ENDONUCLEASE
111	BCS1 RESPIRATION CYT. C IRON-SULFUR SUBUNIT EXPRESSION
112	HSL1 CELL CYCLE NEGATIVE REGULATOR OF SWE1 KINASE
115	HHO1 CHROMATIN STRUCTURE HISTONE H1
130	PMT3 PROTEIN GLYCOSYLATION DOLICHYL PHOSPHATE-D-MANNOSE:PROTEIN O-D-MANNOSYLTRANSFERASE
135	EUG1 PROTEIN FOLDING PROTEIN DISULFIDE ISOMERASE
141	ERG24 STEROL METABOLISM C-14 STEROL REDUCTASE
142	GOS1 SECRETION GOLGI SNARE
143	OCH1 PROTEIN GLYCOSYLATION MEMBRANE-BOUND MANNOSYLTRANSFERASE
154	TAL1 PENTOSE PHOSPHATE CYCLE TRANSALDOLASE
163	DIC1 TRANSPORT MITOCHONDRIAL DICARBOXYLATE CARRIER
164	SPT5 TRANSCRIPTION ELONGATION FACTOR
170	TAF40 TRANSCRIPTION TFIID 40 KD SUBUNIT
178	MSR1 PROTEIN SYNTHESIS ARGINYL-TRNA SYNTHETASE
179	DAL81 TRANSCRIPTION ACTIVATOR OF ALLANTOIN AND UREA CATABOLIC GENES
193	MTD1 NUCLEOTIDE METABOLISM NAD-DEPENDENT 5,10-METHYLENETETRAHYDRAFOLATE DEHYDROGENASE
204	TDH1 GLYCOLYSIS GLYCERALDEHYDE-3-PHOSPHATE DEHYDROGENASE 1
210	TYE7 GLYCOLYSIS BASIC H-L-H TRANSCRIPTION FACTOR
212	ASN1 ASPARAGINE BIOSYNTHESIS ASPARAGINE SYNTHETASE
215	EXG1 CELL WALL BIOGENESIS EXO-BETA-1,3-GLUCANASE
216	BGL2 CELL WALL BIOGENESIS ENDO-BETA-1,3-GLUCANASE
219	CLN3 CELL CYCLE G1/S CYCLIN
232	RLM1 CELL WALL ORGANIZATION MADS BOX TRANSCRIPTION FACTOR
234	ATE1 PROTEIN SYNTHESIS ARGINYL TRNA TRANSFERASE
238	NONE RESPIRATION MITOCHONDRIAL ACIDIC MATRIX PROTEIN
246	YNK1 NUCLEOTIDE METABOLISM NUCLEOSIDE DIPHOSPHATE KINASE
247	ALG8 PROTEIN GLYCOSYLATION GLYCOSYLTRANSFERASE
253	MMT1 MITOCHONDRIAL IRON TRANS TRANSMEMBRANE DOMAIN (4) PROTEIN
269	CTS1 CELL WALL BIOGENESIS ENDOCHITINASE
270	YPT52 ENDOCYTOSIS GTP-BINDING PROTEIN, RAB FAMILY
273	YHB1 OXIDATIVE STRESS RESPONS FLAVOHEMOGLOBIN
283	SSH1 SECRETION ER PROTEIN TRANSLOCATION COMPLEX SUBUNIT
285	HIS6 HISTIDINE BIOSYNTHESIS PHOSPHORIBOSYL IMIDAZOLECARBOXAMIDE ISOMERASE
286	ECM25 CELL WALL BIOGENESIS UNKNOWN
299	HTA1 CHROMATIN STRUCTURE HISTONE H2A
300	CPR8 PROTEIN FOLDING PEPTIDYL-PROLYL CIS-TRANS ISOMERASE
305	PHO3 THIAMINE UPTAKE ACID PHOSPHATASE, CONSTITUTIVE
311	MKC7 PROTEIN DEGRADATION PERIPLASMIC ASPARTYL PROTEASE
317	PHO84 TRANSPORT INORGANIC PHOSPHATE PERMEASE
324	GCN4 AMINO ACID, PURINE BIOSY TRANSCRIPTION FACTOR
327	DBP2 MRNA DECAY RNA HELICASE
330	RPB5 TRANSCRIPTION SHARED SUBUNIT OF RNA POLYMERASES I, II, AND III
336	RKI1 PENTOSE PHOSPHATE CYCLE RIBOSE-5-PHOSPHATE KETOL-ISOMERASE
337	SQT1 RIBOSOME ASSEMBLY (PUTAT UNKNOWN
343	SIK1 RRNA PROCESSING NUCLEOLAR PROTEIN
345	NSR1 NUCLEAR PROTEIN TARGETIN NLS-BINDING PROTEIN
348	AAH1 PURINE METABOLISM ADENOSINE DEAMINASE
351	RPS18A PROTEIN SYNTHESIS RIBOSOMAL PROTEIN S18A
370	RPS26A PROTEIN SYNTHESIS RIBOSOMAL PROTEIN S26A
371	RPL11A PROTEIN SYNTHESIS RIBOSOMAL PROTEIN L11A
372	RPL34B PROTEIN SYNTHESIS RIBOSOMAL PROTEIN L34B
377	RPL33A PROTEIN SYNTHESIS RIBOSOMAL PROTEIN L33A
380	RPS19B PROTEIN SYNTHESIS RIBOSOMAL PROTEIN S19B
388	RPL23B PROTEIN SYNTHESIS RIBOSOMAL PROTEIN L23B
394	RPP1A PROTEIN SYNTHESIS ACIDIC RIBOSOMAL PROTEIN P1A
411	ATM1 TRANSPORT REGULATOR OF MIT. IRON TRANSPORTER
412	POP1 RRNA AND TRNA PROCESSING RNASE P AND RNASE MRP SUBUNIT
416	SAH1 METHIONINE BIOSYNTHESIS S-ADENOSYL-L-HOMOCYSTEINE HYDROLASE
418	SNL1 NUCLEAR PROTEIN TARGETIN NUCLEAR PORE PROTEIN (PUTATIVE)
422	MNN1 PROTEIN GLYCOSYLATION ALPHA-1,3-MANNOSYLTRANSFERASE
423	CSI2 CELL WALL BIOGENESIS CHITIN SYNTHASE 3 SUBUNIT
425	SRO4 BUD SITE SELECTION, AXIA PLASMA MEMBRANE PROTEIN
427	ECM9 CELL WALL BIOGENESIS UNKNOWN
454	BNI4 CYTOKINESIS MAY LINK CHITIN SYNTHASE TO SEPTINS
457	PPQ1 TRANSLATIONAL REGULATION PROTEIN PHOSPHATASE
461	FKS1 CELL WALL BIOGENESIS 1,3-BETA-D-GLUCAN SYNTHASE SUBUNIT
463	PRP2 MRNA SPLICING RNA HELICASE, PUTATIVE
464	RIT1 TRNA PROCESSING INITIATOR METHIONINE TRNA 2'-O-RIBOSYL PHOSPHATE TRANSFERASE
471	YAP6 SALT TOLERANCE BASIC LEU ZIPPER TRANSCRIPTION FACTOR
473	AGP3 TRANSPORT GENERAL AMINO ACID PERMEASE
482	SNR17A RNA PROCESSING U3 SNRNA
484	SMP2 RESPIRATION; PLASMID MAI UNKNOWN
490	PKC1 CELL WALL BIOGENESIS PROTEIN KINASE C
518	DER1 PROTEIN DEGRADATION, ER UNKNOWN
537	IMG1 PROTEIN SYNTHESIS RIBOSOMAL PROTEIN, MITOCHONDRIAL
538	YTA12 PROTEIN FOLDING MITOCHONDRIAL CHAPERONIN
541	BEM1 BUD EMERGENCE BINDS CDC24P
547	CWP1 CELL WALL PROTEIN BETA-1,6-GLUCAN ACCEPTOR
564	DOT6 SILENCING (TELOMERE) NUCLEAR PROTEIN WITH MYB DNA-BINDING DOMAIN
577	GLK1 GLYCOLYSIS GLUCOKINASE
578	SSE2 HEAT SHOCK RESPONSE HSP70 FAMILY
591	QCR6 OXIDATIVE PHOSPHORYLATIO UBIQUINOL CYTOCHROME-C REDUCTASE SUBUNIT
