# Supplementary material for: A linear programming approach for estimating the structure of a sparse linear genetic network from transcript profiling data
Source: Algorithms Mol Biol. 2009 Feb 24;4:5. doi: 10.1186/1748-7188-4-5 (PMC2654898; doi:10.1186/1748-7188-4-5)
Supplement: Additional file 2 — Predicted networks obtained for InSilico and Yeast dataset using LP-SLGN are available here. [file 1748-7188-4-5-S2.tar › Result/ S_cerevisiae/Alpha/influencing/influenceing_323.out]

8	PCH1 MEIOSIS, CHECKPOINT PUTATIVE ATPASE
15	TFC6 TRANSCRIPTION TFIIIC 91 KD SUBUNIT
44	PEA2 MATING UNKNOWN
48	MFT1 MITOCHONDRIAL PROTEIN TA MITOCHONDRIAL TARGETING PROTEIN
62	SEN34 TRNA SPLICING SPLICING ENDONUCLEASE SUBUNIT
73	EST1 TELOMERE LENGTH REGULATI PUTATIVE END-BINDING PROTEIN
112	HSL1 CELL CYCLE NEGATIVE REGULATOR OF SWE1 KINASE
115	HHO1 CHROMATIN STRUCTURE HISTONE H1
177	CDC24 CELL POLARITY GDP/GTP EXCHANGE FACTOR FOR CDC42P
178	MSR1 PROTEIN SYNTHESIS ARGINYL-TRNA SYNTHETASE
219	CLN3 CELL CYCLE G1/S CYCLIN
248	FLR1 FLUCONAZOLE RESISTANCE TRANSPORTER, MAJOR FACILITATOR SUPERFAMILY
307	SPP41 SPLICING NEGATIVE REGULATOR OF SPLICEOSOME GENES
346	NONE PROTEIN SYNTHESIS RIBOSOMAL PROTEIN L24B (PUTATIVE)
355	RPS14B PROTEIN SYNTHESIS RIBOSOMAL PROTEIN S14B
391	CAF20 PROTEIN SYNTHESIS MRNA CAP-BINDING PROTEIN (EIF4F) 20K SUBUNIT
430	PRP9 MRNA SPLICING U2 SNRNP ACTIVATION
440	TAF67 TRANSCRIPTION TFIID 67 KD SUBUNIT
470	CAT8 GLUCONEOGENESIS TRANSCRIPTION FACTOR
502	ENA2 TRANSPORT PLASMA MEMBRANE ATPASE
544	MUP1 TRANSPORT METHIONINE PERMEASE
548	GSC2 CELL WALL BIOGENESIS 1,3-BETA-D-GLUCAN SYNTHASE SUBUNIT
559	HRD3 PROTEIN DEGRADATION HMG-COA REDUCTASE DEGRADATION
572	TFS1 CELL CYCLE SUPPRESSES CDC25 MUTATIONS
