# Supplementary material for: A linear programming approach for estimating the structure of a sparse linear genetic network from transcript profiling data
Source: Algorithms Mol Biol. 2009 Feb 24;4:5. doi: 10.1186/1748-7188-4-5 (PMC2654898; doi:10.1186/1748-7188-4-5)
Supplement: Additional file 2 — Predicted networks obtained for InSilico and Yeast dataset using LP-SLGN are available here. [file 1748-7188-4-5-S2.tar › Result/ S_cerevisiae/Alpha/influencing/influenceing_37.out]

30	THI3 THIAMINE METABOLISM ALPHA-KETOISOCAPROATE CARBOXYLASE
34	DIN7 DNA REPAIR (PUTATIVE) DNA DAMAGE-INDUCIBLE
46	POL4 DNA REPAIR DNA POLYMERASE IV
109	CAR2 ARGININE METABOLISM ORNITHINE AMINOTRANSFERASE
131	ERG10 STEROL METABOLISM ACETOACETYL COA THIOLASE
133	SLC1 PHOSPHOLIPID METABOLISM FATTY ACYLTRANSFERASE
138	MOT1 TRANSCRIPTION PUTATIVE HELICASE
139	MUD2 MRNA SPLICING COMMITMENT COMPLEX COMPONENT
161	ICL1 GLYOXYLATE CYCLE ISOCITRATE LYASE
171	CBP1 MRNA STABILITY, COB MRNA UNKNOWN
199	GPM1 GLYCOLYSIS PHOSPHOGLYCERATE MUTASE
201	TDH3 GLYCOLYSIS GLYCERALDEHYDE-3-PHOSPHATE DEHYDROGENASE 3
207	PDC5 GLYCOLYSIS PYRUVATE DECARBOXYLASE
219	CLN3 CELL CYCLE G1/S CYCLIN
239	MRPL8 PROTEIN SYNTHESIS RIBOSOMAL PROTEIN, MITOCHONDRIAL L8
256	MMS2 DNA REPAIR, POSTREPLICAT UNKNOWN
367	RPL16B PROTEIN SYNTHESIS RIBOSOMAL PROTEIN L16B
378	RPL9B PROTEIN SYNTHESIS RIBOSOMAL PROTEIN L9B
381	RPS2 PROTEIN SYNTHESIS RIBOSOMAL PROTEIN S2
383	RPL1A PROTEIN SYNTHESIS RIBOSOMAL PROTEIN L1A
400	SPT4 TRANSCRIPTION ELONGATION FACTOR
410	APM4 SECRETION VESICLE COAT COMPONENT
503	PYC2 TCA CYCLE PYRUVATE CARBOXYLASE 2
512	TAF61 TRANSCRIPTION TFIID 61 KDSUBUNIT
527	ATX1 OXIDATIVE STRESS RESPONS UNKNOWN
534	ESA1 CHROMATIN STRUCTURE HISTONE ACETYLTRANSFERASE COMPLEX SUBUNIT
564	DOT6 SILENCING (TELOMERE) NUCLEAR PROTEIN WITH MYB DNA-BINDING DOMAIN
605	ASP3 ASPARAGINE UTILIZATION L-ASPARAGINASE II
