# Supplementary material for: A linear programming approach for estimating the structure of a sparse linear genetic network from transcript profiling data
Source: Algorithms Mol Biol. 2009 Feb 24;4:5. doi: 10.1186/1748-7188-4-5 (PMC2654898; doi:10.1186/1748-7188-4-5)
Supplement: Additional file 2 — Predicted networks obtained for InSilico and Yeast dataset using LP-SLGN are available here. [file 1748-7188-4-5-S2.tar › Result/ S_cerevisiae/Alpha/influencing/influenceing_359.out]

196	PEP12 VACUOLAR PROTEIN TARGETI T-SNARE
230	URA8 PYRIMIDINE BIOSYNTHESIS CTP SYNTHASE
273	YHB1 OXIDATIVE STRESS RESPONS FLAVOHEMOGLOBIN
335	PRT1 PROTEIN SYNTHESIS TRANSLATION INITIATION FACTOR EIF3 SUBUNIT
346	NONE PROTEIN SYNTHESIS RIBOSOMAL PROTEIN L24B (PUTATIVE)
354	RPS8B PROTEIN SYNTHESIS RIBOSOMAL PROTEIN S8B
355	RPS14B PROTEIN SYNTHESIS RIBOSOMAL PROTEIN S14B
356	RPL15A PROTEIN SYNTHESIS RIBOSOMAL PROTEIN L15A
370	RPS26A PROTEIN SYNTHESIS RIBOSOMAL PROTEIN S26A
371	RPL11A PROTEIN SYNTHESIS RIBOSOMAL PROTEIN L11A
402	KAP123 NUCLEAR PROTEIN TARGETIN BETA-KARYOPHERIN
454	BNI4 CYTOKINESIS MAY LINK CHITIN SYNTHASE TO SEPTINS
487	MMS21 DNA REPAIR UNKNOWN
493	SPT8 CHROMATIN STRUCTURE HISTONE ACETYLTRANSFERASE COMPLEX SUBUNIT
494	BRN1 CHROMOSOME MAINTENANCE HOMOLOG OF HUMAN BRRN1
