# Supplementary material for: A linear programming approach for estimating the structure of a sparse linear genetic network from transcript profiling data
Source: Algorithms Mol Biol. 2009 Feb 24;4:5. doi: 10.1186/1748-7188-4-5 (PMC2654898; doi:10.1186/1748-7188-4-5)
Supplement: Additional file 2 — Predicted networks obtained for InSilico and Yeast dataset using LP-SLGN are available here. [file 1748-7188-4-5-S2.tar › Result/ S_cerevisiae/Alpha/influencing/influenceing_500.out]

59	SEC59 PROTEIN GLYCOSYLATION MANNOSYLTRANSFERASE (PUTATIVE)
97	PRE6 PROTEIN DEGRADATION 20S PROTEASOME SUBUNIT (ALPHA4)
118	CUP9 CU2+ ION HOMEOSTASIS PUTATIVE DNA BINDING PROTEIN
203	ENO2 GLYCOLYSIS ENOLASE II
223	FAR3 CELL CYCLE, PHEROMONE AR UNKNOWN
247	ALG8 PROTEIN GLYCOSYLATION GLYCOSYLTRANSFERASE
294	MED4 TRANSCRIPTION RNA POLYMERASE II MEDIATOR SUBUNIT
306	SUI1 PROTEIN SYNTHESIS TRANSLATION INITIATION FACTOR 3 (EIF3)
396	RPL26A PROTEIN SYNTHESIS RIBOSOMAL PROTEIN L26A
432	NTC20 MRNA SPLICING PRP19P-ASSOCIATED COMPLEX PROTEIN
449	TAF47 TRANSCRIPTION COMPONENT OF TAF(II) COMPLEX
457	PPQ1 TRANSLATIONAL REGULATION PROTEIN PHOSPHATASE
458	MIG2 GLUCOSE REPRESSION TRANSCRIPTIONAL REPRESSOR
497	WTM2 TRANSCRIPTION SHARED SUBUNIT OF RNA POLYMERASES I, II, AND III
499	SPT14 PROTEIN PROCESSING N-ACETYLGLUCOSAMINYLTRANSFERASE (GPI ANCHOR SYNTHESIS)
563	ISF1 RNA SPLICING, MITOCHONDR INTERACTS WITH NAM7P
602	DOT5 TRANSCRIPTION DEREPRESSOR OF TELOMERIC SILENCING
