# Supplementary material for: A linear programming approach for estimating the structure of a sparse linear genetic network from transcript profiling data
Source: Algorithms Mol Biol. 2009 Feb 24;4:5. doi: 10.1186/1748-7188-4-5 (PMC2654898; doi:10.1186/1748-7188-4-5)
Supplement: Additional file 2 — Predicted networks obtained for InSilico and Yeast dataset using LP-SLGN are available here. [file 1748-7188-4-5-S2.tar › Result/ S_cerevisiae/Alpha/influencing/influenceing_596.out]

102	FAA1 FATTY ACID METABOLISM LONG CHAIN FATTY ACYL:COA SYNTHETASE
153	TPM1 CYTOSKELETON TROPOMYOSIN
215	EXG1 CELL WALL BIOGENESIS EXO-BETA-1,3-GLUCANASE
223	FAR3 CELL CYCLE, PHEROMONE AR UNKNOWN
254	CTR3 TRANSPORT COPPER TRANSPORTER
358	RPL40A PROTEIN SYNTHESIS RIBOSOMAL PROTEIN L40A
