# Supplementary material for: A linear programming approach for estimating the structure of a sparse linear genetic network from transcript profiling data
Source: Algorithms Mol Biol. 2009 Feb 24;4:5. doi: 10.1186/1748-7188-4-5 (PMC2654898; doi:10.1186/1748-7188-4-5)
Supplement: Additional file 2 — Predicted networks obtained for InSilico and Yeast dataset using LP-SLGN are available here. [file 1748-7188-4-5-S2.tar › Result/ S_cerevisiae/Alpha/influencing/influenceing_592.out]

160	COX5A OXIDATIVE PHOSPHORYLATIO CYTOCHROME-C OXIDASE SUBUNIT VA
223	FAR3 CELL CYCLE, PHEROMONE AR UNKNOWN
242	COX8 OXIDATIVE PHOSPHORYLATIO CYTOCHROME-C OXIDASE CHAIN VIII
407	CYB5 LIPID METABOLISM CYTOCHROME B5
409	UBP12 PROTEIN DEGRADATION, UBI UBIQUITIN-SPECIFIC PROTEASE
410	APM4 SECRETION VESICLE COAT COMPONENT
416	SAH1 METHIONINE BIOSYNTHESIS S-ADENOSYL-L-HOMOCYSTEINE HYDROLASE
429	SSU72 TRANSCRIPTION NUCLEAR PROTEIN
443	NCA2 ATP SYNTHESIS REGULATES ATP6P AND ATP8P SYNTHESIS
504	PYC1 TCA CYCLE PYRUVATE CARBOXYLASE 1
505	PDR15 DRUG RESISTANCE PUTATIVE TRANSPORTER
510	PCL8 CELL CYCLE CYCLIN (PHO85P)
520	CLP1 MRNA 3'-END PROCESSING CLEAVAGE/POLYADENYLATION FACTOR CF IA COMPONENT
