# Supplementary material for: A linear programming approach for estimating the structure of a sparse linear genetic network from transcript profiling data
Source: Algorithms Mol Biol. 2009 Feb 24;4:5. doi: 10.1186/1748-7188-4-5 (PMC2654898; doi:10.1186/1748-7188-4-5)
Supplement: Additional file 2 — Predicted networks obtained for InSilico and Yeast dataset using LP-SLGN are available here. [file 1748-7188-4-5-S2.tar › Result/ S_cerevisiae/Alpha/influencing/influenceing_394.out]

3	COQ4 UBIQUINONE BIOSYNTHESIS UNKNOWN
11	CHD1 TRANSCRIPTION CHROMODOMAIN-HELICASE-DNA-BINDING (CHD) FAMILY
28	PAP1 MRNA POLYADENYLATION POLY(A) POLYMERASE
50	FET5 TRANSPORT IRON TRANSPORTER, MULTICOPPER OXIDASE
59	SEC59 PROTEIN GLYCOSYLATION MANNOSYLTRANSFERASE (PUTATIVE)
69	OGG1 DNA REPAIR 8-OXOGUANINE DNA GLYCOSYLASE
72	SEC61 SECRETION ER PROTEIN TRANSLOCATION COMPLEX SUBUNIT
116	CTK2 CELL CYCLE CYCLIN-LIKE
129	SLY1 SECRETION SNARE DOCKING COMPLEX SUBUNIT
133	SLC1 PHOSPHOLIPID METABOLISM FATTY ACYLTRANSFERASE
134	LHS1 SECRETION CHAPERONE; ER PROTEIN TRANSLOCATION
135	EUG1 PROTEIN FOLDING PROTEIN DISULFIDE ISOMERASE
144	SEC53 PROTEIN GLYCOSYLATION PHOSPHOMANNOMUTASE
155	YKE2 CYTOSKELETON MICROTUBULE NUCLEATION
156	SSP120 SECRETION UNKNOWN
161	ICL1 GLYOXYLATE CYCLE ISOCITRATE LYASE
166	FLX1 TRANSPORT FAD MITOCHONDRIAL CARRIER
169	MRS1 MRNA SPLICING, COB MRNA UNKNOWN
183	CSG2 SPHINGOLIPID METABOLISM MANNOSYLATION
190	VPS35 VACUOLAR PROTEIN TARGETI PERIPHERAL MEMBRANE PROTEIN
205	FBA1 GLYCOLYSIS ALDOLASE
209	HXK2 GLYCOLYSIS HEXOKINASE II
211	TRP2 TRYPTOPHAN BIOSYNTHESIS ANTHRANILATE SYNTHASE COMPONENT I
216	BGL2 CELL WALL BIOGENESIS ENDO-BETA-1,3-GLUCANASE
229	SSL2 TRANSCRIPTION TFIIH HELICASE
234	ATE1 PROTEIN SYNTHESIS ARGINYL TRNA TRANSFERASE
261	ARP3 CYTOSKELETON ACTIN-RELATED PROTEIN
293	SEN15 TRNA SPLICING SPLICING ENDONUCLEASE SUBUNIT
337	SQT1 RIBOSOME ASSEMBLY (PUTAT UNKNOWN
350	TIF35 PROTEIN SYNTHESIS TRANSLATION INITIATION FACTOR EIF3 SUBUNIT
352	RPL8A PROTEIN SYNTHESIS RIBOSOMAL PROTEIN L8A
356	RPL15A PROTEIN SYNTHESIS RIBOSOMAL PROTEIN L15A
367	RPL16B PROTEIN SYNTHESIS RIBOSOMAL PROTEIN L16B
371	RPL11A PROTEIN SYNTHESIS RIBOSOMAL PROTEIN L11A
372	RPL34B PROTEIN SYNTHESIS RIBOSOMAL PROTEIN L34B
380	RPS19B PROTEIN SYNTHESIS RIBOSOMAL PROTEIN S19B
382	RPL1B PROTEIN SYNTHESIS RIBOSOMAL PROTEIN L1B
387	RPL27A PROTEIN SYNTHESIS RIBOSOMAL PROTEIN L27A
388	RPL23B PROTEIN SYNTHESIS RIBOSOMAL PROTEIN L23B
446	MSN2 STRESS RESPONSE TRANSCRIPTIONAL ACTIVATOR
474	RAD4 DNA REPAIR, NUCLEOTIDE E REPAIROSOME COMPONENT
487	MMS21 DNA REPAIR UNKNOWN
496	RCE1 PROTEIN PROCESSING PROTEASE, ACTS ON RAS AND A-FACTOR C-TERMINI
512	TAF61 TRANSCRIPTION TFIID 61 KDSUBUNIT
537	IMG1 PROTEIN SYNTHESIS RIBOSOMAL PROTEIN, MITOCHONDRIAL
544	MUP1 TRANSPORT METHIONINE PERMEASE
560	NONE TREHALOSE METABOLISM ALPHA,ALPHA-TREHALASE
582	OM45 (PUTATIVE) MITOCHONDRIAL OUTER MITOCHONDRIAL MEMBRANE PROTEIN
589	NDI1 OXIDATIVE PHOSPHORYLATIO NADH-UBIQUINONE-6 OXIDOREDUCTASE
603	SBA1 PROTEIN FOLDING HSP90 ASSOCIATED CO-CHAPERONE
