# Supplementary material for: A linear programming approach for estimating the structure of a sparse linear genetic network from transcript profiling data
Source: Algorithms Mol Biol. 2009 Feb 24;4:5. doi: 10.1186/1748-7188-4-5 (PMC2654898; doi:10.1186/1748-7188-4-5)
Supplement: Additional file 2 — Predicted networks obtained for InSilico and Yeast dataset using LP-SLGN are available here. [file 1748-7188-4-5-S2.tar › Result/ S_cerevisiae/Alpha/influencing/influenceing_588.out]

163	DIC1 TRANSPORT MITOCHONDRIAL DICARBOXYLATE CARRIER
165	FTR1 TRANSPORT IRON PERMEASE
207	PDC5 GLYCOLYSIS PYRUVATE DECARBOXYLASE
210	TYE7 GLYCOLYSIS BASIC H-L-H TRANSCRIPTION FACTOR
253	MMT1 MITOCHONDRIAL IRON TRANS TRANSMEMBRANE DOMAIN (4) PROTEIN
339	RPB8 TRANSCRIPTION SHARED SUBUNIT OF RNA POLYMERASE I,II, AND III
387	RPL27A PROTEIN SYNTHESIS RIBOSOMAL PROTEIN L27A
394	RPP1A PROTEIN SYNTHESIS ACIDIC RIBOSOMAL PROTEIN P1A
404	SRP72 SECRETION SIGNAL RECOGNITION PARTICLE SUBUNIT
537	IMG1 PROTEIN SYNTHESIS RIBOSOMAL PROTEIN, MITOCHONDRIAL
586	KRE1 CELL WALL BIOGENESIS BETA-1,6-GLUCAN ASSEMBLY
590	SDH4 TCA CYCLE SUCCINATE DEHYDROGENASE ANCHOR SUBUNIT
596	YPS6 PROTEIN DEGRADATION GPI-ANCHORED ASPARTIC PROTEASE
599	WTM1 MEIOSIS TRANSCRIPTION FACTOR
