# Supplementary material for: A linear programming approach for estimating the structure of a sparse linear genetic network from transcript profiling data
Source: Algorithms Mol Biol. 2009 Feb 24;4:5. doi: 10.1186/1748-7188-4-5 (PMC2654898; doi:10.1186/1748-7188-4-5)
Supplement: Additional file 2 — Predicted networks obtained for InSilico and Yeast dataset using LP-SLGN are available here. [file 1748-7188-4-5-S2.tar › Result/ S_cerevisiae/Alpha/influencing/influenceing_299.out]

1	ALPHA1 TRANSCRIPTION ALPHA-SPECIFIC GENE ACTIVATOR
7	NONE OXIDATIVE STRESS RESPONS PEPTIDE-METHIONINE SULFOXIDE REDUCTASE
17	TBF1 TELOMERE LENGTH REGULATI TELOMERE TTAGGG REPEAT-BINDING FACTOR
24	SPC98 CYTOSKELETON SPINDLE POLE BODY COMPONENT
29	STO1 GLYCOLYSIS LARGE SUBUNIT OF THE NUCLEAR CAP-BINDING PROTEIN COMPLEX
32	ORC1 DNA REPLICATION ORIGIN RECOGNITION COMPLEX 104 KD SUBUNIT
36	CNM67 CYTOSKELETON SPINDLE POLE BODY COMPONENT
38	PDS1 CELL CYCLE ANAPHASE INHIBITOR (PUTATIVE)
46	POL4 DNA REPAIR DNA POLYMERASE IV
51	PCM1 AMINOSUGARS METABOLISM PHOSPHOACETYLGLUCOSAMINE MUTASE
63	CDC45 DNA REPLICATION PRE-REPLICATIVE COMPLEX SUBUNIT (PUTATIVE)
65	SWE1 CELL CYCLE NEGATIVE REGULATOR OF CDC28P
72	SEC61 SECRETION ER PROTEIN TRANSLOCATION COMPLEX SUBUNIT
74	NPR1 TRANSPORT PROTEIN KINASE; REGULATES ACTIVITY OF NITROGEN SOURCE TRANSPORTERS
79	DAK2 CARBOHYDRATE METABOLISM; DIHYDROXYACETONE KINASE
84	ARG3 ARGININE BIOSYNTHESIS ORNITHINE CARBAMOYLTRANSFERASE
92	PRE4 PROTEIN DEGRADATION PROTEASOME SUBUNIT, B TYPE
93	PRE9 PROTEIN DEGRADATION 20S PROTEASOME SUBUNIT Y13 (ALPHA3)
99	PXA2 TRANSPORT PEROXISOMAL FATTY ACID TRANSPORTER, ABC FAMILY
114	TEM1 CELL CYCLE GTP-BINDING PROTEIN, RAS SUPERFAMILY
115	HHO1 CHROMATIN STRUCTURE HISTONE H1
116	CTK2 CELL CYCLE CYCLIN-LIKE
123	DAL4 ALLANTOIN UTILIZATION ALLANTOIN PERMEASE
125	YHM1 TRANSPORT MITOCHONDRIAL CARRIER FAMILY
144	SEC53 PROTEIN GLYCOSYLATION PHOSPHOMANNOMUTASE
145	MDH3 TCA CYCLE MALATE DEHYDROGENASE
147	SUB1 TRANSCRIPTION TRANSCRIPTIONAL COACTIVATOR
150	SEC28 SECRETION VESICLE COAT COMPONENT
154	TAL1 PENTOSE PHOSPHATE CYCLE TRANSALDOLASE
159	ACR1 TRANSPORT MITOCHONDRIAL CARRIER
160	COX5A OXIDATIVE PHOSPHORYLATIO CYTOCHROME-C OXIDASE SUBUNIT VA
184	ERG3 STEROL METABOLISM C-5 STEROL DESATURASE
185	FAT2 TRANSPORT PEROXISOMAL (PUTATIVE) FATTY ACID TRANSPORTER
188	NTG1 DNA REPAIR DNA GLYCOSYLASE
196	PEP12 VACUOLAR PROTEIN TARGETI T-SNARE
202	TDH2 GLYCOLYSIS GLYCERALDEHYDE-3-PHOSPHATE DEHYDROGENASE 2
203	ENO2 GLYCOLYSIS ENOLASE II
204	TDH1 GLYCOLYSIS GLYCERALDEHYDE-3-PHOSPHATE DEHYDROGENASE 1
213	ARO8 AROMATIC AMINO ACID BIOS AROMATIC AMINO ACID AMINOTRANSFERASE
215	EXG1 CELL WALL BIOGENESIS EXO-BETA-1,3-GLUCANASE
217	RNR2 DNA REPLICATION RIBONUCLEOTIDE REDUCTASE
218	ADH1 GLYCOLYSIS ALCOHOL DEHYDROGENASE I
222	HAP5 RESPIRATION TRANSCRIPTION FACTOR
224	TPS3 TREHALOSE UTILIZATION ALPHA,ALPHA-TREHALOSE-PHOSPHATE SYNTHASE
228	ABP1 CYTOSKELETON ACTIN BINDING PROTEIN
235	ECM3 CELL WALL BIOGENESIS UNKNOWN
239	MRPL8 PROTEIN SYNTHESIS RIBOSOMAL PROTEIN, MITOCHONDRIAL L8
240	COX4 OXIDATIVE PHOSPHORYLATIO CYTOCHROME-C OXIDASE SUBUNIT IV
242	COX8 OXIDATIVE PHOSPHORYLATIO CYTOCHROME-C OXIDASE CHAIN VIII
247	ALG8 PROTEIN GLYCOSYLATION GLYCOSYLTRANSFERASE
249	SIM1 CELL CYCLE UNKNOWN
250	ERG12 STEROL METABOLISM MEVALONATE KINASE
251	MSU1 MITOCHONDRIAL BIOGENESIS COMPONENT OF 3'-5' EXONUCLEASE COMPLEX
266	BPL1 PROTEIN PROCESSING BIOTIN:APOPROTEIN LIGASE
269	CTS1 CELL WALL BIOGENESIS ENDOCHITINASE
276	ERG2 STEROL METABOLISM C-8 STEROL ISOMERASE
277	PMT4 PROTEIN GLYCOSYLATION DOLICHYL PHOSPHATE-D-MANNOSE:PROTEIN O-D-MANNOSYLTRANSFERASE
285	HIS6 HISTIDINE BIOSYNTHESIS PHOSPHORIBOSYL IMIDAZOLECARBOXAMIDE ISOMERASE
287	SFH1 CHROMATIN STRUCTURE CHROMATIN REMODELING COMPLEX SUBUNIT
288	FIR1 MRNA 3'-END PROCESSING UNKNOWN
290	ALG11 PROTEIN GLYCOSYLATION UNKNOWN
297	HHF1 CHROMATIN STRUCTURE HISTONE H4
298	HTB1 CHROMATIN STRUCTURE HISTONE H2B
308	AUR1 SPHINGOLIPID METABOLISM PHOSPHATIDYLINOSITOL:CERAMIDE PHOSPHOINOSITOL TRANSFERASE
309	ASP1 ASPARAGINE UTILIZATION L-ASPARAGINASE I
313	NUP170 NUCLEAR PROTEIN TARGETIN NUCLEAR PORE PROTEIN
315	ALA1 PROTEIN SYNTHESIS ALANYL-TRNA SYNTHETASE
317	PHO84 TRANSPORT INORGANIC PHOSPHATE PERMEASE
321	FCY22 TRANSPORT PURINE-CYTOSINE PERMEASE
325	PUS1 TRNA PROCESSING PSEUDOURIDINE SYNTHASE
327	DBP2 MRNA DECAY RNA HELICASE
334	GCD14 PROTEIN SYNTHESIS TRANSLATIONAL REPRESSOR OF GCN4
335	PRT1 PROTEIN SYNTHESIS TRANSLATION INITIATION FACTOR EIF3 SUBUNIT
337	SQT1 RIBOSOME ASSEMBLY (PUTAT UNKNOWN
338	DBP6 RRNA PROCESSING RNA HELICASE, PUTATIVE
342	NIP7 RRNA PROCESSING UNKNOWN
344	GAR1 RRNA PROCESSING SNORNP PROTEIN
349	HMT1 PROTEIN PROCESSING ARGININE METHYLTRANSFERASE
355	RPS14B PROTEIN SYNTHESIS RIBOSOMAL PROTEIN S14B
356	RPL15A PROTEIN SYNTHESIS RIBOSOMAL PROTEIN L15A
358	RPL40A PROTEIN SYNTHESIS RIBOSOMAL PROTEIN L40A
363	RPL7B PROTEIN SYNTHESIS RIBOSOMAL PROTEIN L7B
365	RPL8B PROTEIN SYNTHESIS RIBOSOMAL PROTEIN L8B
366	RPL17B PROTEIN SYNTHESIS RIBOSOMAL PROTEIN L17B
377	RPL33A PROTEIN SYNTHESIS RIBOSOMAL PROTEIN L33A
389	RPL3 PROTEIN SYNTHESIS RIBOSOMAL PROTEIN L3
396	RPL26A PROTEIN SYNTHESIS RIBOSOMAL PROTEIN L26A
407	CYB5 LIPID METABOLISM CYTOCHROME B5
408	HAM1 6-N-HYDROXYLAMINOPURINE UNKNOWN
411	ATM1 TRANSPORT REGULATOR OF MIT. IRON TRANSPORTER
413	SRP40 TRANSCRIPTION (PUTATIVE) SUPPRESSOR OF MUTANT AC40 SUBUNIT OF RNA POLYMERASE I AND III
423	CSI2 CELL WALL BIOGENESIS CHITIN SYNTHASE 3 SUBUNIT
433	SRN2 RNA EXPORT, PUTATIVE UNKNOWN
444	SIP2 TRANSCRIPTION COMPONENT OF SNF1 PROTEIN COMPLEX
446	MSN2 STRESS RESPONSE TRANSCRIPTIONAL ACTIVATOR
454	BNI4 CYTOKINESIS MAY LINK CHITIN SYNTHASE TO SEPTINS
469	PPZ2 STRESS RESPONSE SER/THR PHOSPHATASE
473	AGP3 TRANSPORT GENERAL AMINO ACID PERMEASE
499	SPT14 PROTEIN PROCESSING N-ACETYLGLUCOSAMINYLTRANSFERASE (GPI ANCHOR SYNTHESIS)
502	ENA2 TRANSPORT PLASMA MEMBRANE ATPASE
507	CHS2 CELL WALL BIOGENESIS CHITIN SYNTHASE II
519	SPT2 CHROMATIN STRUCTURE HMG-LIKE NON-HISTONE PROTEIN
520	CLP1 MRNA 3'-END PROCESSING CLEAVAGE/POLYADENYLATION FACTOR CF IA COMPONENT
534	ESA1 CHROMATIN STRUCTURE HISTONE ACETYLTRANSFERASE COMPLEX SUBUNIT
544	MUP1 TRANSPORT METHIONINE PERMEASE
545	PSD1 PHOSPHOLIPID METABOLISM PHOSPHATIDYLSERINE DECARBOXYLASE
554	KAR2 SECRETION BIP HOMOLOG; ER PROTEIN TRANSLOCATION
576	GLC3 CELL WALL BIOGENESIS GLYCOGEN BRANCHING ENZYME
577	GLK1 GLYCOLYSIS GLUCOKINASE
583	STF2 ATP SYNTHESIS ATPASE
596	YPS6 PROTEIN DEGRADATION GPI-ANCHORED ASPARTIC PROTEASE
