# Supplementary material for: A linear programming approach for estimating the structure of a sparse linear genetic network from transcript profiling data
Source: Algorithms Mol Biol. 2009 Feb 24;4:5. doi: 10.1186/1748-7188-4-5 (PMC2654898; doi:10.1186/1748-7188-4-5)
Supplement: Additional file 2 — Predicted networks obtained for InSilico and Yeast dataset using LP-SLGN are available here. [file 1748-7188-4-5-S2.tar › Result/ S_cerevisiae/Alpha/influencing/influenceing_494.out]

5	MRP8 PROTEIN SYNTHESIS RIBOSOMAL PROTEIN, MITOCHONDRIAL SMALL SUBUNIT
7	NONE OXIDATIVE STRESS RESPONS PEPTIDE-METHIONINE SULFOXIDE REDUCTASE
10	PTA1 TRNA PROCESSING UNKNOWN
14	HMS1 PSEUDOHYPHAL GROWTH SIMILAR TO MYC FAMILY OF TRANSCRIPTION FACTORS
17	TBF1 TELOMERE LENGTH REGULATI TELOMERE TTAGGG REPEAT-BINDING FACTOR
19	AKR2 ENDOCYTOSIS OF STE3P UNKNOWN
25	PEX13 PEROXISOMAL PROTEIN TARG DOCKS PEROXISOMAL PROTEIN RECEPTOR
32	ORC1 DNA REPLICATION ORIGIN RECOGNITION COMPLEX 104 KD SUBUNIT
35	STU2 CYTOSKELETON SPINDLE POLE BODY COMPONENT
37	APC4 CELL CYCLE ANAPHASE-PROMOTING COMPLEX SUBUNIT
39	ECM11 CELL WALL BIOGENESIS UNKNOWN
51	PCM1 AMINOSUGARS METABOLISM PHOSPHOACETYLGLUCOSAMINE MUTASE
52	PET127 PROTEIN SYNTHESIS MITOCHONDRIAL TRANSLATION
54	HXT12 TRANSPORT HEXOSE PERMEASE
58	PEP7 VACUOLAR PROTEIN TARGETI VACUOLAR SEGREGATION PROTEIN
70	RFA3 DNA REPLICATION REPLICATION FACTOR A, 13 KD SUBUNIT
80	PCH2 MEIOSIS, CHECKPOINT UNKNOWN
82	GLO4 METHYLGLYOXAL RESISTANCE GLYOXALASE II
85	HEM14 HEME BIOSYNTHESIS PROTOPORPHYRINOGEN OXIDASE
90	PEP5 VACUOLE BIOGENESIS UNKNOWN; VACUOLAR PERIPHERAL MEMBRANE PROTEIN
96	PRE3 PROTEIN DEGRADATION 20S PROTEASOME SUBUNIT (BETA1)
107	AFR1 MATING CYTOSKELETAL PROTEIN, SIMILAR TO ARRESTINS
118	CUP9 CU2+ ION HOMEOSTASIS PUTATIVE DNA BINDING PROTEIN
119	MEP1 TRANSPORT AMMONIA PERMEASE
123	DAL4 ALLANTOIN UTILIZATION ALLANTOIN PERMEASE
131	ERG10 STEROL METABOLISM ACETOACETYL COA THIOLASE
137	ENO1 GLYCOLYSIS ENOLASE I
140	HAP2 RESPIRATION TRANSCRIPTION FACTOR
141	ERG24 STEROL METABOLISM C-14 STEROL REDUCTASE
149	BFR1 SECRETION UNKNOWN
150	SEC28 SECRETION VESICLE COAT COMPONENT
154	TAL1 PENTOSE PHOSPHATE CYCLE TRANSALDOLASE
157	SEC8 SECRETION EXOCYST COMPLEX SUBUNIT
160	COX5A OXIDATIVE PHOSPHORYLATIO CYTOCHROME-C OXIDASE SUBUNIT VA
164	SPT5 TRANSCRIPTION ELONGATION FACTOR
173	COP1 SECRETION VESICLE COAT COMPONENT
174	RPO21 TRANSCRIPTION RNA POLYMERASE II 215 KD SUBUNIT
175	SKI3 MRNA DECAY AND VIRUS RES UNKNOWN
185	FAT2 TRANSPORT PEROXISOMAL (PUTATIVE) FATTY ACID TRANSPORTER
187	URA10 PYRIMIDINE BIOSYNTHESIS OROTATE PHOSPHORIBOSYLTRANSFERASE
189	SHE4 ASYMMETRIC HO EXPRESSION UNKNOWN
193	MTD1 NUCLEOTIDE METABOLISM NAD-DEPENDENT 5,10-METHYLENETETRAHYDRAFOLATE DEHYDROGENASE
198	NAT2 PROTEIN PROCESSING N-ACETYLTRANSFERASE FOR N-TERMINAL METHIONINE
199	GPM1 GLYCOLYSIS PHOSPHOGLYCERATE MUTASE
200	PGK1 GLYCOLYSIS PHOSPHOGLYCERATE KINASE
201	TDH3 GLYCOLYSIS GLYCERALDEHYDE-3-PHOSPHATE DEHYDROGENASE 3
202	TDH2 GLYCOLYSIS GLYCERALDEHYDE-3-PHOSPHATE DEHYDROGENASE 2
203	ENO2 GLYCOLYSIS ENOLASE II
204	TDH1 GLYCOLYSIS GLYCERALDEHYDE-3-PHOSPHATE DEHYDROGENASE 1
208	CDC19 GLYCOLYSIS PYRUVATE KINASE
214	ADK1 METABOLISM CYTOSOLIC ADENYLATE KINASE
217	RNR2 DNA REPLICATION RIBONUCLEOTIDE REDUCTASE
221	MID2 MATING PROTEIN KINASE A INTERFERENCE PROTEIN
222	HAP5 RESPIRATION TRANSCRIPTION FACTOR
228	ABP1 CYTOSKELETON ACTIN BINDING PROTEIN
230	URA8 PYRIMIDINE BIOSYNTHESIS CTP SYNTHASE
233	IMH1 SECRETION (PUTATIVE) UNKNOWN; SUPPRESSES YPT6 TS MUTATION
235	ECM3 CELL WALL BIOGENESIS UNKNOWN
236	STP4 TRNA SPLICING UNKNOWN
237	MSM1 PROTEIN SYNTHESIS MITOCHONDRIAL METHIONYL-TRNA SYNTHETASE
238	NONE RESPIRATION MITOCHONDRIAL ACIDIC MATRIX PROTEIN
241	COX13 OXIDATIVE PHOSPHORYLATIO CYTOCHROME-C OXIDASE SUBUNIT VIA
242	COX8 OXIDATIVE PHOSPHORYLATIO CYTOCHROME-C OXIDASE CHAIN VIII
247	ALG8 PROTEIN GLYCOSYLATION GLYCOSYLTRANSFERASE
248	FLR1 FLUCONAZOLE RESISTANCE TRANSPORTER, MAJOR FACILITATOR SUPERFAMILY
259	RAD24 CELL CYCLE, CHECKPOINT INERACTS WITH RFC
260	DPL1 PHOSPHOLIPID METABOLISM DIHYDROSPHINGOSINE PHOSPHATE LYASE
263	DAT1 TRANSCRIPTION (PUTATIVE) OLIGO(DA)/OLIGO(DT)-BINDING PROTEIN
264	ECM32 CELL WALL BIOGENESIS DNA HELICASE I
268	ROT2 CYTOSKELETON GLUCOSIDASE II
269	CTS1 CELL WALL BIOGENESIS ENDOCHITINASE
270	YPT52 ENDOCYTOSIS GTP-BINDING PROTEIN, RAB FAMILY
273	YHB1 OXIDATIVE STRESS RESPONS FLAVOHEMOGLOBIN
283	SSH1 SECRETION ER PROTEIN TRANSLOCATION COMPLEX SUBUNIT
284	ERD1 SECRETION ER PROTEIN RETENTION
285	HIS6 HISTIDINE BIOSYNTHESIS PHOSPHORIBOSYL IMIDAZOLECARBOXAMIDE ISOMERASE
286	ECM25 CELL WALL BIOGENESIS UNKNOWN
295	POP2 GLUCOSE DEREPRESSION COMPONENT OF CCR4 COMPLEX
296	HHT2 CHROMATIN STRUCTURE HISTONE H3
297	HHF1 CHROMATIN STRUCTURE HISTONE H4
298	HTB1 CHROMATIN STRUCTURE HISTONE H2B
306	SUI1 PROTEIN SYNTHESIS TRANSLATION INITIATION FACTOR 3 (EIF3)
308	AUR1 SPHINGOLIPID METABOLISM PHOSPHATIDYLINOSITOL:CERAMIDE PHOSPHOINOSITOL TRANSFERASE
309	ASP1 ASPARAGINE UTILIZATION L-ASPARAGINASE I
312	DIS3 RNA PROCESSING 3'-5' EXORIBONUCLEASE COMPLEX SUBUNIT
314	PHO12 PHOSPHATE METABOLISM SECRETED ACID PHOSPHATASE
317	PHO84 TRANSPORT INORGANIC PHOSPHATE PERMEASE
318	MRS3 TRANSPORT MITOCHONDRIAL CARRIER
319	CHL1 MITOSIS KINETOCHORE PROTEIN, DEAH BOX FAMILY
321	FCY22 TRANSPORT PURINE-CYTOSINE PERMEASE
323	SAP185 CELL CYCLE SIT4P-ASSOCIATED PROTEIN
327	DBP2 MRNA DECAY RNA HELICASE
329	URA1 PYRIMIDINE BIOSYNTHESIS DIHYDROOROTATE DEHYDROGENASE
330	RPB5 TRANSCRIPTION SHARED SUBUNIT OF RNA POLYMERASES I, II, AND III
336	RKI1 PENTOSE PHOSPHATE CYCLE RIBOSE-5-PHOSPHATE KETOL-ISOMERASE
340	GUA1 PURINE METABOLISM GMP SYNTHASE
342	NIP7 RRNA PROCESSING UNKNOWN
343	SIK1 RRNA PROCESSING NUCLEOLAR PROTEIN
344	GAR1 RRNA PROCESSING SNORNP PROTEIN
347	ENP1 PROTEIN GLYCOSYLATION PUTATIVE OLIGOSACCHARYLTRANSFERASE COMPLEX SUBUNIT
348	AAH1 PURINE METABOLISM ADENOSINE DEAMINASE
353	RPL21A PROTEIN SYNTHESIS RIBOSOMAL PROTEIN L21A
354	RPS8B PROTEIN SYNTHESIS RIBOSOMAL PROTEIN S8B
357	RPL37B PROTEIN SYNTHESIS RIBOSOMAL PROTEIN L37B
358	RPL40A PROTEIN SYNTHESIS RIBOSOMAL PROTEIN L40A
359	RPS31 PROTEIN SYNTHESIS RIBOSOMAL PROTEIN S31
363	RPL7B PROTEIN SYNTHESIS RIBOSOMAL PROTEIN L7B
364	RPS19A PROTEIN SYNTHESIS RIBOSOMAL PROTEIN S19A
368	RPL16A PROTEIN SYNTHESIS RIBOSOMAL PROTEIN L16A
369	RPS26B PROTEIN SYNTHESIS RIBOSOMAL PROTEIN S26B
370	RPS26A PROTEIN SYNTHESIS RIBOSOMAL PROTEIN S26A
371	RPL11A PROTEIN SYNTHESIS RIBOSOMAL PROTEIN L11A
372	RPL34B PROTEIN SYNTHESIS RIBOSOMAL PROTEIN L34B
374	RPL14A PROTEIN SYNTHESIS RIBOSOMAL PROTEIN L14A
377	RPL33A PROTEIN SYNTHESIS RIBOSOMAL PROTEIN L33A
378	RPL9B PROTEIN SYNTHESIS RIBOSOMAL PROTEIN L9B
380	RPS19B PROTEIN SYNTHESIS RIBOSOMAL PROTEIN S19B
381	RPS2 PROTEIN SYNTHESIS RIBOSOMAL PROTEIN S2
383	RPL1A PROTEIN SYNTHESIS RIBOSOMAL PROTEIN L1A
386	RPS13 PROTEIN SYNTHESIS RIBOSOMAL PROTEIN S13
387	RPL27A PROTEIN SYNTHESIS RIBOSOMAL PROTEIN L27A
389	RPL3 PROTEIN SYNTHESIS RIBOSOMAL PROTEIN L3
393	RPP0 PROTEIN SYNTHESIS ACIDIC RIBOSOMAL PROTEIN L10
396	RPL26A PROTEIN SYNTHESIS RIBOSOMAL PROTEIN L26A
398	RPP1B PROTEIN SYNTHESIS ACIDIC RIBOSOMAL PROTEIN L44'
399	RPL35A PROTEIN SYNTHESIS RIBOSOMAL PROTEIN L35A
401	VAS1 PROTEIN SYNTHESIS VALYL-TRNA SYNTHETASE
405	HTS1 PROTEIN SYNTHESIS HISTIDYL-TRNA SYNTHETASE
407	CYB5 LIPID METABOLISM CYTOCHROME B5
410	APM4 SECRETION VESICLE COAT COMPONENT
411	ATM1 TRANSPORT REGULATOR OF MIT. IRON TRANSPORTER
417	FPR1 PROTEIN FOLDING PEPTIDYL-PROLYL CIS-TRANS ISOMERASE
418	SNL1 NUCLEAR PROTEIN TARGETIN NUCLEAR PORE PROTEIN (PUTATIVE)
419	RNA14 MRNA 3'-END PROCESSING CLEAVAGE/POLYADENYLATION FACTOR CF I COMPONENT
421	ADH4 GLYCOLYSIS ALCOHOL DEHYDROGENASE IV
422	MNN1 PROTEIN GLYCOSYLATION ALPHA-1,3-MANNOSYLTRANSFERASE
426	MUP3 TRANSPORT METHIONINE PERMEASE
432	NTC20 MRNA SPLICING PRP19P-ASSOCIATED COMPLEX PROTEIN
436	RAD16 DNA REPAIR, NUCLEOTIDE E NEF4 COMPONENT
439	SEC15 SECRETION EXOCYST COMPLEX SUBUNIT
441	UBA3 PROTEIN DEGRADATION, RUB RUB1P ACTIVATING PROTEIN
450	SAS3 SILENCING UNKNOWN
451	BTS1 PROTEIN PROCESSING GERANYLGERANYL DIPHOSPHATE SYNTHASE
455	MGA2 TRANSCRIPTION CHROMATIN REMODELING (PUTATIVE)
456	CKA2 CELL CYCLE CASEIN KINASE II
459	ILV2 ISOLEUCINE AND VALINE BI ACETOLACTATE SYNTHETASE
462	TAF90 TRANSCRIPTION TFIID 90 KD SUBUNIT
470	CAT8 GLUCONEOGENESIS TRANSCRIPTION FACTOR
472	RIF2 SILENCING RAP1-INTERACTING PROTEIN
474	RAD4 DNA REPAIR, NUCLEOTIDE E REPAIROSOME COMPONENT
479	ASK10 STRESS RESPONSE ENHANCER OF SKN7-DEPENDENT TRANSCRIPTION
480	SHR5 PROTEIN PROCESSING LOCALIZATION AND PALMITOYLATION OF RAS PROTEINS
481	SWI1 TRANSCRIPTION COMPONENT OF SWI/SNF GLOBAL ACTIVATOR COMPLEX
484	SMP2 RESPIRATION; PLASMID MAI UNKNOWN
486	HPA1 CHROMATIN STRUCTURE HISTONE ACETYLTRANSFERASE COMPLEX SUBUNIT
490	PKC1 CELL WALL BIOGENESIS PROTEIN KINASE C
491	CWH8 CELL WALL BIOGENESIS MANNOPROTEIN LAYER
492	NIP100 NUCLEAR PROTEIN TARGETIN (PUTATIVE) LARGE SUBUNIT OF DYNACTIN COMPLEX
495	MET31 METHIONINE METABOLISM TRANSCRIPTION FACTOR
496	RCE1 PROTEIN PROCESSING PROTEASE, ACTS ON RAS AND A-FACTOR C-TERMINI
503	PYC2 TCA CYCLE PYRUVATE CARBOXYLASE 2
507	CHS2 CELL WALL BIOGENESIS CHITIN SYNTHASE II
508	BUD4 BUD SITE SELECTION, AXIA UNKNOWN
517	MET17 METHIONINE BIOSYNTHESIS O-ACETYLHOMOSERINE SULFHYDRYLASE
518	DER1 PROTEIN DEGRADATION, ER UNKNOWN
520	CLP1 MRNA 3'-END PROCESSING CLEAVAGE/POLYADENYLATION FACTOR CF IA COMPONENT
524	BUR6 TRANSCRIPTION GENERAL POL II REPRESSOR
526	RPB4 TRANSCRIPTION RNA POLYMERASE II 32 KDA SUBUNIT
528	PEX14 PEROXISOMAL PROTEIN TARG PEROXISOMAL IMPORT MACHINERY COMPONENT
531	MRPL25 PROTEIN SYNTHESIS RIBOSOMAL PROTEIN, MITOCHONDRIAL L25
542	HSH49 MRNA SPLICING U2 SNRNP PROTEIN; HUMAN SAP145 HOMOLOG
545	PSD1 PHOSPHOLIPID METABOLISM PHOSPHATIDYLSERINE DECARBOXYLASE
546	BIO5 BIOTIN BIOSYNTHESIS TRANSMEMBRANE REGULATOR OF KAPA/DAPA TRANSPORT
549	HOM6 METHIONINE AND THREONINE HOMOSERINE DEHYDROGENASE
551	PUT2 AMINO ACID BIOSYNTHESIS DELTA-1-PYRROLINE-5-CARBOXYLATE DEHYDROGENASE
555	ERO1 PROTEIN FOLDING PROTEIN DISULFIDE BOND FORMATION IN THE ER
561	COX9 OXIDATIVE PHOSPHORYLATIO CYTOCHROME C OXIDASE ASSEMBLY
562	GAL2 TRANSPORT GLUCOSE AND GALACTOSE PERMEASE
563	ISF1 RNA SPLICING, MITOCHONDR INTERACTS WITH NAM7P
565	HXT4 TRANSPORT HEXOSE PERMEASE
568	AGP2 TRANSPORT GENERAL AMINO ACID PERMEASE
571	LAP4 PROTEIN DEGRADATION VACUOLAR AMINOPEPTIDASE YSC1
574	HSP78 PROTEIN FOLDING MITOCHONDRIAL
576	GLC3 CELL WALL BIOGENESIS GLYCOGEN BRANCHING ENZYME
579	ALD2 ETHANOL UTILIZATION ALDEHYDE DEHYDROGENASE
581	PYK2 GLYCOLYSIS PYRUVATE KINASE
586	KRE1 CELL WALL BIOGENESIS BETA-1,6-GLUCAN ASSEMBLY
587	PLB1 PHOSPHOLIPID METABOLISM PHOSPHOLIPASE B
593	LSC2 TCA CYCLE SUCCINYL-COA LIGASE
594	PEP4 PROTEIN DEGRADATION VACUOLAR ASPARTYL PROTEASE
595	ECM4 CELL WALL BIOGENESIS UNKNOWN
597	UBC5 PROTEIN DEGRADATION, UBI E2 UB.-CONJUGATING ENZYME
598	GLO1 AMINO ACID METABOLISM GLYOXALASE I
601	ASP3 ASPARAGINE UTILIZATION L-ASPARAGINASE II
604	LYS1 LYSINE BIOSYNTHESIS SACCHAROPINE DEHYDROGENASE
605	ASP3 ASPARAGINE UTILIZATION L-ASPARAGINASE II
