# Supplementary material for: A linear programming approach for estimating the structure of a sparse linear genetic network from transcript profiling data
Source: Algorithms Mol Biol. 2009 Feb 24;4:5. doi: 10.1186/1748-7188-4-5 (PMC2654898; doi:10.1186/1748-7188-4-5)
Supplement: Additional file 2 — Predicted networks obtained for InSilico and Yeast dataset using LP-SLGN are available here. [file 1748-7188-4-5-S2.tar › Result/ S_cerevisiae/Alpha/influencing/influenceing_277.out]

70	RFA3 DNA REPLICATION REPLICATION FACTOR A, 13 KD SUBUNIT
217	RNR2 DNA REPLICATION RIBONUCLEOTIDE REDUCTASE
286	ECM25 CELL WALL BIOGENESIS UNKNOWN
290	ALG11 PROTEIN GLYCOSYLATION UNKNOWN
554	KAR2 SECRETION BIP HOMOLOG; ER PROTEIN TRANSLOCATION
