# Supplementary material for: A linear programming approach for estimating the structure of a sparse linear genetic network from transcript profiling data
Source: Algorithms Mol Biol. 2009 Feb 24;4:5. doi: 10.1186/1748-7188-4-5 (PMC2654898; doi:10.1186/1748-7188-4-5)
Supplement: Additional file 2 — Predicted networks obtained for InSilico and Yeast dataset using LP-SLGN are available here. [file 1748-7188-4-5-S2.tar › Result/ S_cerevisiae/Alpha/influencing/influenceing_351.out]

125	YHM1 TRANSPORT MITOCHONDRIAL CARRIER FAMILY
133	SLC1 PHOSPHOLIPID METABOLISM FATTY ACYLTRANSFERASE
145	MDH3 TCA CYCLE MALATE DEHYDROGENASE
304	GLN1 GLUTAMINE BIOSYNTHESIS GLUTAMINE SYNTHETASE
324	GCN4 AMINO ACID, PURINE BIOSY TRANSCRIPTION FACTOR
384	RPL12A PROTEIN SYNTHESIS RIBOSOMAL PROTEIN L12A
388	RPL23B PROTEIN SYNTHESIS RIBOSOMAL PROTEIN L23B
394	RPP1A PROTEIN SYNTHESIS ACIDIC RIBOSOMAL PROTEIN P1A
395	RPP2B PROTEIN SYNTHESIS ACIDIC RIBOSOMAL PROTEIN L45
