# Supplementary material for: A linear programming approach for estimating the structure of a sparse linear genetic network from transcript profiling data
Source: Algorithms Mol Biol. 2009 Feb 24;4:5. doi: 10.1186/1748-7188-4-5 (PMC2654898; doi:10.1186/1748-7188-4-5)
Supplement: Additional file 2 — Predicted networks obtained for InSilico and Yeast dataset using LP-SLGN are available here. [file 1748-7188-4-5-S2.tar › Result/ S_cerevisiae/Alpha/influencing/influenceing_46.out]

30	THI3 THIAMINE METABOLISM ALPHA-KETOISOCAPROATE CARBOXYLASE
37	APC4 CELL CYCLE ANAPHASE-PROMOTING COMPLEX SUBUNIT
99	PXA2 TRANSPORT PEROXISOMAL FATTY ACID TRANSPORTER, ABC FAMILY
142	GOS1 SECRETION GOLGI SNARE
436	RAD16 DNA REPAIR, NUCLEOTIDE E NEF4 COMPONENT
