# Supplementary material for: A linear programming approach for estimating the structure of a sparse linear genetic network from transcript profiling data
Source: Algorithms Mol Biol. 2009 Feb 24;4:5. doi: 10.1186/1748-7188-4-5 (PMC2654898; doi:10.1186/1748-7188-4-5)
Supplement: Additional file 2 — Predicted networks obtained for InSilico and Yeast dataset using LP-SLGN are available here. [file 1748-7188-4-5-S2.tar › Result/ S_cerevisiae/Alpha/influencing/influenceing_48.out]

71	ARP1 CYTOSKELETON ACTIN-RELATED PROTEIN
114	TEM1 CELL CYCLE GTP-BINDING PROTEIN, RAS SUPERFAMILY
165	FTR1 TRANSPORT IRON PERMEASE
177	CDC24 CELL POLARITY GDP/GTP EXCHANGE FACTOR FOR CDC42P
281	PRP21 MRNA SPLICING U2 SNRNP ACTIVATION
458	MIG2 GLUCOSE REPRESSION TRANSCRIPTIONAL REPRESSOR
528	PEX14 PEROXISOMAL PROTEIN TARG PEROXISOMAL IMPORT MACHINERY COMPONENT
531	MRPL25 PROTEIN SYNTHESIS RIBOSOMAL PROTEIN, MITOCHONDRIAL L25
