# Supplementary material for: A linear programming approach for estimating the structure of a sparse linear genetic network from transcript profiling data
Source: Algorithms Mol Biol. 2009 Feb 24;4:5. doi: 10.1186/1748-7188-4-5 (PMC2654898; doi:10.1186/1748-7188-4-5)
Supplement: Additional file 2 — Predicted networks obtained for InSilico and Yeast dataset using LP-SLGN are available here. [file 1748-7188-4-5-S2.tar › Result/ S_cerevisiae/Alpha/influencing/influenceing_541.out]

8	PCH1 MEIOSIS, CHECKPOINT PUTATIVE ATPASE
21	TAF19 TRANSCRIPTION TFIID 19 KD SUBUNIT
41	MSI1 CHROMATIN STRUCTURE CHROMATIN ASSEMBLY FACTOR I SUBUNIT
56	ASF1 TRANSCRIPTION ANTI-SILENCING PROTEIN
70	RFA3 DNA REPLICATION REPLICATION FACTOR A, 13 KD SUBUNIT
85	HEM14 HEME BIOSYNTHESIS PROTOPORPHYRINOGEN OXIDASE
149	BFR1 SECRETION UNKNOWN
176	RGT2 TRANSPORT GLUCOSE PERMEASE
246	YNK1 NUCLEOTIDE METABOLISM NUCLEOSIDE DIPHOSPHATE KINASE
253	MMT1 MITOCHONDRIAL IRON TRANS TRANSMEMBRANE DOMAIN (4) PROTEIN
303	TOA2 TRANSCRIPTION TFIIA 13.5 KD SUBUNIT
329	URA1 PYRIMIDINE BIOSYNTHESIS DIHYDROOROTATE DEHYDROGENASE
349	HMT1 PROTEIN PROCESSING ARGININE METHYLTRANSFERASE
410	APM4 SECRETION VESICLE COAT COMPONENT
424	CLN2 CELL CYCLE G1/S CYCLIN
461	FKS1 CELL WALL BIOGENESIS 1,3-BETA-D-GLUCAN SYNTHASE SUBUNIT
472	RIF2 SILENCING RAP1-INTERACTING PROTEIN
490	PKC1 CELL WALL BIOGENESIS PROTEIN KINASE C
518	DER1 PROTEIN DEGRADATION, ER UNKNOWN
538	YTA12 PROTEIN FOLDING MITOCHONDRIAL CHAPERONIN
550	KTR4 PROTEIN GLYCOSYLATION PUTATIVE ALPHA-1,2-MANNOSYLTRANSFERASE
578	SSE2 HEAT SHOCK RESPONSE HSP70 FAMILY
591	QCR6 OXIDATIVE PHOSPHORYLATIO UBIQUINOL CYTOCHROME-C REDUCTASE SUBUNIT
598	GLO1 AMINO ACID METABOLISM GLYOXALASE I
603	SBA1 PROTEIN FOLDING HSP90 ASSOCIATED CO-CHAPERONE
