# Supplementary material for: A linear programming approach for estimating the structure of a sparse linear genetic network from transcript profiling data
Source: Algorithms Mol Biol. 2009 Feb 24;4:5. doi: 10.1186/1748-7188-4-5 (PMC2654898; doi:10.1186/1748-7188-4-5)
Supplement: Additional file 2 — Predicted networks obtained for InSilico and Yeast dataset using LP-SLGN are available here. [file 1748-7188-4-5-S2.tar › Result/ S_cerevisiae/Alpha/influencing/influenceing_581.out]

58	PEP7 VACUOLAR PROTEIN TARGETI VACUOLAR SEGREGATION PROTEIN
137	ENO1 GLYCOLYSIS ENOLASE I
162	CPS1 PROTEIN DEGRADATION VACUOLAR CARBOXYPEPTIDASE YSCS
320	NUP159 NUCLEAR PROTEIN TARGETIN NUCLEAR PORE PROTEIN
345	NSR1 NUCLEAR PROTEIN TARGETIN NLS-BINDING PROTEIN
347	ENP1 PROTEIN GLYCOSYLATION PUTATIVE OLIGOSACCHARYLTRANSFERASE COMPLEX SUBUNIT
376	RPL42B PROTEIN SYNTHESIS RIBOSOMAL PROTEIN L42B
384	RPL12A PROTEIN SYNTHESIS RIBOSOMAL PROTEIN L12A
410	APM4 SECRETION VESICLE COAT COMPONENT
593	LSC2 TCA CYCLE SUCCINYL-COA LIGASE
