# Supplementary material for: A linear programming approach for estimating the structure of a sparse linear genetic network from transcript profiling data
Source: Algorithms Mol Biol. 2009 Feb 24;4:5. doi: 10.1186/1748-7188-4-5 (PMC2654898; doi:10.1186/1748-7188-4-5)
Supplement: Additional file 2 — Predicted networks obtained for InSilico and Yeast dataset using LP-SLGN are available here. [file 1748-7188-4-5-S2.tar › Result/ S_cerevisiae/Alpha/influencing/influenceing_294.out]

6	VPS21 ENDOCYTOSIS RAB5-LIKE GTPASE
38	PDS1 CELL CYCLE ANAPHASE INHIBITOR (PUTATIVE)
75	RPO41 TRANSCRIPTION MITOCHONDRIAL RNA POLYMERASE II
97	PRE6 PROTEIN DEGRADATION 20S PROTEASOME SUBUNIT (ALPHA4)
223	FAR3 CELL CYCLE, PHEROMONE AR UNKNOWN
377	RPL33A PROTEIN SYNTHESIS RIBOSOMAL PROTEIN L33A
396	RPL26A PROTEIN SYNTHESIS RIBOSOMAL PROTEIN L26A
432	NTC20 MRNA SPLICING PRP19P-ASSOCIATED COMPLEX PROTEIN
500	APG5 AUTOPHAGY UNKNOWN
