# Supplementary material for: A linear programming approach for estimating the structure of a sparse linear genetic network from transcript profiling data
Source: Algorithms Mol Biol. 2009 Feb 24;4:5. doi: 10.1186/1748-7188-4-5 (PMC2654898; doi:10.1186/1748-7188-4-5)
Supplement: Additional file 2 — Predicted networks obtained for InSilico and Yeast dataset using LP-SLGN are available here. [file 1748-7188-4-5-S2.tar › Result/ S_cerevisiae/Alpha/influencing/influenceing_239.out]

11	CHD1 TRANSCRIPTION CHROMODOMAIN-HELICASE-DNA-BINDING (CHD) FAMILY
106	INP52 ENDOCYTOSIS (PUTATIVE) INOSITOL POLYPHOSPHATE
150	SEC28 SECRETION VESICLE COAT COMPONENT
161	ICL1 GLYOXYLATE CYCLE ISOCITRATE LYASE
165	FTR1 TRANSPORT IRON PERMEASE
170	TAF40 TRANSCRIPTION TFIID 40 KD SUBUNIT
230	URA8 PYRIMIDINE BIOSYNTHESIS CTP SYNTHASE
234	ATE1 PROTEIN SYNTHESIS ARGINYL TRNA TRANSFERASE
287	SFH1 CHROMATIN STRUCTURE CHROMATIN REMODELING COMPLEX SUBUNIT
291	IME1 MEIOSIS TRANSCRIPTION FACTOR
309	ASP1 ASPARAGINE UTILIZATION L-ASPARAGINASE I
313	NUP170 NUCLEAR PROTEIN TARGETIN NUCLEAR PORE PROTEIN
350	TIF35 PROTEIN SYNTHESIS TRANSLATION INITIATION FACTOR EIF3 SUBUNIT
355	RPS14B PROTEIN SYNTHESIS RIBOSOMAL PROTEIN S14B
564	DOT6 SILENCING (TELOMERE) NUCLEAR PROTEIN WITH MYB DNA-BINDING DOMAIN
