# Supplementary material for: A linear programming approach for estimating the structure of a sparse linear genetic network from transcript profiling data
Source: Algorithms Mol Biol. 2009 Feb 24;4:5. doi: 10.1186/1748-7188-4-5 (PMC2654898; doi:10.1186/1748-7188-4-5)
Supplement: Additional file 2 — Predicted networks obtained for InSilico and Yeast dataset using LP-SLGN are available here. [file 1748-7188-4-5-S2.tar › Result/ S_cerevisiae/Alpha/influencing/influenceing_426.out]

47	GDS1 RESPIRATION (PUTATIVE) UNKNOWN; SUPPRESSES NAM9-1
60	HCM1 TRANSCRIPTION (PUTATIVE) FORKHEAD FAMILY OF DNA-BINDING PROTEINS
78	RAD54 DNA REPAIR DNA-DEPENDENT ATPASE
98	MUB1 BUD SITE SELECTION UNKNOWN
99	PXA2 TRANSPORT PEROXISOMAL FATTY ACID TRANSPORTER, ABC FAMILY
138	MOT1 TRANSCRIPTION PUTATIVE HELICASE
209	HXK2 GLYCOLYSIS HEXOKINASE II
257	PEX15 PEROXISOME BIOGENESIS INTEGRAL MEMBRANE PROTEIN
293	SEN15 TRNA SPLICING SPLICING ENDONUCLEASE SUBUNIT
338	DBP6 RRNA PROCESSING RNA HELICASE, PUTATIVE
354	RPS8B PROTEIN SYNTHESIS RIBOSOMAL PROTEIN S8B
370	RPS26A PROTEIN SYNTHESIS RIBOSOMAL PROTEIN S26A
382	RPL1B PROTEIN SYNTHESIS RIBOSOMAL PROTEIN L1B
385	RPL9A PROTEIN SYNTHESIS RIBOSOMAL PROTEIN L9A
415	RPA190 TRANSCRIPTION RNA POLYMERASE I 190 KD SUBUNIT
416	SAH1 METHIONINE BIOSYNTHESIS S-ADENOSYL-L-HOMOCYSTEINE HYDROLASE
459	ILV2 ISOLEUCINE AND VALINE BI ACETOLACTATE SYNTHETASE
471	YAP6 SALT TOLERANCE BASIC LEU ZIPPER TRANSCRIPTION FACTOR
478	CRD1 LIPID BIOSYNTHESIS CARDIOLIPIN SYNTHASE
486	HPA1 CHROMATIN STRUCTURE HISTONE ACETYLTRANSFERASE COMPLEX SUBUNIT
488	ARR3 ARSENIC RESISTANCE ARSENITE TRANSPORTER
491	CWH8 CELL WALL BIOGENESIS MANNOPROTEIN LAYER
492	NIP100 NUCLEAR PROTEIN TARGETIN (PUTATIVE) LARGE SUBUNIT OF DYNACTIN COMPLEX
510	PCL8 CELL CYCLE CYCLIN (PHO85P)
535	NAM2 PROTEIN SYNTHESIS MITOCHONDRIAL LEUCYL-TRNA SYNTHETASE
556	PDI1 PROTEIN FOLDING PROTEIN DISULFIDE ISOMERASE
575	HSP104 HEAT SHOCK RESPONSE /THE HEAT SHOCK PROTEIN
599	WTM1 MEIOSIS TRANSCRIPTION FACTOR
