# Supplementary material for: A linear programming approach for estimating the structure of a sparse linear genetic network from transcript profiling data
Source: Algorithms Mol Biol. 2009 Feb 24;4:5. doi: 10.1186/1748-7188-4-5 (PMC2654898; doi:10.1186/1748-7188-4-5)
Supplement: Additional file 2 — Predicted networks obtained for InSilico and Yeast dataset using LP-SLGN are available here. [file 1748-7188-4-5-S2.tar › Result/ S_cerevisiae/Alpha/influencing/influenceing_348.out]

15	TFC6 TRANSCRIPTION TFIIIC 91 KD SUBUNIT
28	PAP1 MRNA POLYADENYLATION POLY(A) POLYMERASE
33	PES4 DNA REPLICATION UNKNOWN; SUPPRESSES DNA POLYMERASE EPSILON MUTATION
39	ECM11 CELL WALL BIOGENESIS UNKNOWN
40	CLB5 CELL CYCLE G1/S CYCLIN
76	SUL1 TRANSPORT SULFATE PERMEASE
96	PRE3 PROTEIN DEGRADATION 20S PROTEASOME SUBUNIT (BETA1)
100	MEF2 PROTEIN SYNTHESIS TRANSLATION ELONGATION FACTOR, MITOCHONDRIAL
116	CTK2 CELL CYCLE CYCLIN-LIKE
118	CUP9 CU2+ ION HOMEOSTASIS PUTATIVE DNA BINDING PROTEIN
119	MEP1 TRANSPORT AMMONIA PERMEASE
123	DAL4 ALLANTOIN UTILIZATION ALLANTOIN PERMEASE
125	YHM1 TRANSPORT MITOCHONDRIAL CARRIER FAMILY
141	ERG24 STEROL METABOLISM C-14 STEROL REDUCTASE
163	DIC1 TRANSPORT MITOCHONDRIAL DICARBOXYLATE CARRIER
181	FAA4 FATTY ACID METABOLISM LONG-CHAIN-FATTY-ACID--COA LIGASE
186	RGM1 TRANSCRIPTION PUTATIVE REPRESSOR
203	ENO2 GLYCOLYSIS ENOLASE II
204	TDH1 GLYCOLYSIS GLYCERALDEHYDE-3-PHOSPHATE DEHYDROGENASE 1
209	HXK2 GLYCOLYSIS HEXOKINASE II
227	RVS167 CYTOSKELETON ACTIN-BINDING PROTEIN
228	ABP1 CYTOSKELETON ACTIN BINDING PROTEIN
241	COX13 OXIDATIVE PHOSPHORYLATIO CYTOCHROME-C OXIDASE SUBUNIT VIA
258	HDF1 DNA REPAIR KU70 HOMOLOG
259	RAD24 CELL CYCLE, CHECKPOINT INERACTS WITH RFC
279	CTP1 TRANSPORT MITOCHONDRIAL CITRATE TRANSPORTER
285	HIS6 HISTIDINE BIOSYNTHESIS PHOSPHORIBOSYL IMIDAZOLECARBOXAMIDE ISOMERASE
292	KCS1 CELL WALL ORGANIZATION (PUTATIVE) TRANSCRIPTION FACTOR
298	HTB1 CHROMATIN STRUCTURE HISTONE H2B
303	TOA2 TRANSCRIPTION TFIIA 13.5 KD SUBUNIT
317	PHO84 TRANSPORT INORGANIC PHOSPHATE PERMEASE
328	IKI1 KILLER TOXIN SENSITIVITY UNKNOWN
329	URA1 PYRIMIDINE BIOSYNTHESIS DIHYDROOROTATE DEHYDROGENASE
332	RPC40 TRANSCRIPTION RNA POLYMERASE III 40 KD SUBUNIT
334	GCD14 PROTEIN SYNTHESIS TRANSLATIONAL REPRESSOR OF GCN4
340	GUA1 PURINE METABOLISM GMP SYNTHASE
369	RPS26B PROTEIN SYNTHESIS RIBOSOMAL PROTEIN S26B
377	RPL33A PROTEIN SYNTHESIS RIBOSOMAL PROTEIN L33A
391	CAF20 PROTEIN SYNTHESIS MRNA CAP-BINDING PROTEIN (EIF4F) 20K SUBUNIT
396	RPL26A PROTEIN SYNTHESIS RIBOSOMAL PROTEIN L26A
398	RPP1B PROTEIN SYNTHESIS ACIDIC RIBOSOMAL PROTEIN L44'
406	FRS1 PROTEIN SYNTHESIS PHENYLALANYL-TRNA SYNTHETASE SUBUNIT
407	CYB5 LIPID METABOLISM CYTOCHROME B5
445	MET31 SULFUR AMINO ACID METBOL TRANSCRIPTION FACTOR
452	CDC40 CELL CYCLE AND MRNA SPLI UNKNOWN
456	CKA2 CELL CYCLE CASEIN KINASE II
460	MET6 METHIONINE BIOSYNTHESIS HOMOCYSTEINE METHYLTRANSFERASE
465	MET1 METHIONINE BIOSYNTHESIS SIROHEME SYNTHASE
468	RRD1 DRUG RESISTANCE UNKNOWN
487	MMS21 DNA REPAIR UNKNOWN
496	RCE1 PROTEIN PROCESSING PROTEASE, ACTS ON RAS AND A-FACTOR C-TERMINI
497	WTM2 TRANSCRIPTION SHARED SUBUNIT OF RNA POLYMERASES I, II, AND III
500	APG5 AUTOPHAGY UNKNOWN
539	TLG1 ENDOCYTOSIS LATE GOLGI T-SNARE
560	NONE TREHALOSE METABOLISM ALPHA,ALPHA-TREHALASE
561	COX9 OXIDATIVE PHOSPHORYLATIO CYTOCHROME C OXIDASE ASSEMBLY
562	GAL2 TRANSPORT GLUCOSE AND GALACTOSE PERMEASE
573	PGM2 GLYCOLYSIS PHOSPHOGLUCOMUTASE
597	UBC5 PROTEIN DEGRADATION, UBI E2 UB.-CONJUGATING ENZYME
605	ASP3 ASPARAGINE UTILIZATION L-ASPARAGINASE II
