# Supplementary material for: A linear programming approach for estimating the structure of a sparse linear genetic network from transcript profiling data
Source: Algorithms Mol Biol. 2009 Feb 24;4:5. doi: 10.1186/1748-7188-4-5 (PMC2654898; doi:10.1186/1748-7188-4-5)
Supplement: Additional file 2 — Predicted networks obtained for InSilico and Yeast dataset using LP-SLGN are available here. [file 1748-7188-4-5-S2.tar › Result/ S_cerevisiae/Alpha/influencing/influenceing_344.out]

10	PTA1 TRNA PROCESSING UNKNOWN
60	HCM1 TRANSCRIPTION (PUTATIVE) FORKHEAD FAMILY OF DNA-BINDING PROTEINS
94	PRE1 PROTEIN DEGRADATION 20S PROTEASOME SUBUNIT C11(BETA4)
96	PRE3 PROTEIN DEGRADATION 20S PROTEASOME SUBUNIT (BETA1)
137	ENO1 GLYCOLYSIS ENOLASE I
154	TAL1 PENTOSE PHOSPHATE CYCLE TRANSALDOLASE
186	RGM1 TRANSCRIPTION PUTATIVE REPRESSOR
221	MID2 MATING PROTEIN KINASE A INTERFERENCE PROTEIN
235	ECM3 CELL WALL BIOGENESIS UNKNOWN
247	ALG8 PROTEIN GLYCOSYLATION GLYCOSYLTRANSFERASE
252	ADE8 PURINE BIOSYNTHESIS PHOSPHORIBOSYLGLYCINAMIDE FORMYLTRANSFERASE
270	YPT52 ENDOCYTOSIS GTP-BINDING PROTEIN, RAB FAMILY
297	HHF1 CHROMATIN STRUCTURE HISTONE H4
302	VPH1 VACUOLAR ACIDIFICATION VACUOLAR H+-ATPASE 95 KD SUBUNIT
317	PHO84 TRANSPORT INORGANIC PHOSPHATE PERMEASE
319	CHL1 MITOSIS KINETOCHORE PROTEIN, DEAH BOX FAMILY
328	IKI1 KILLER TOXIN SENSITIVITY UNKNOWN
338	DBP6 RRNA PROCESSING RNA HELICASE, PUTATIVE
339	RPB8 TRANSCRIPTION SHARED SUBUNIT OF RNA POLYMERASE I,II, AND III
343	SIK1 RRNA PROCESSING NUCLEOLAR PROTEIN
355	RPS14B PROTEIN SYNTHESIS RIBOSOMAL PROTEIN S14B
361	RPS21B PROTEIN SYNTHESIS RIBOSOMAL PROTEIN S21B
364	RPS19A PROTEIN SYNTHESIS RIBOSOMAL PROTEIN S19A
365	RPL8B PROTEIN SYNTHESIS RIBOSOMAL PROTEIN L8B
369	RPS26B PROTEIN SYNTHESIS RIBOSOMAL PROTEIN S26B
386	RPS13 PROTEIN SYNTHESIS RIBOSOMAL PROTEIN S13
398	RPP1B PROTEIN SYNTHESIS ACIDIC RIBOSOMAL PROTEIN L44'
405	HTS1 PROTEIN SYNTHESIS HISTIDYL-TRNA SYNTHETASE
407	CYB5 LIPID METABOLISM CYTOCHROME B5
417	FPR1 PROTEIN FOLDING PEPTIDYL-PROLYL CIS-TRANS ISOMERASE
444	SIP2 TRANSCRIPTION COMPONENT OF SNF1 PROTEIN COMPLEX
480	SHR5 PROTEIN PROCESSING LOCALIZATION AND PALMITOYLATION OF RAS PROTEINS
539	TLG1 ENDOCYTOSIS LATE GOLGI T-SNARE
555	ERO1 PROTEIN FOLDING PROTEIN DISULFIDE BOND FORMATION IN THE ER
574	HSP78 PROTEIN FOLDING MITOCHONDRIAL
590	SDH4 TCA CYCLE SUCCINATE DEHYDROGENASE ANCHOR SUBUNIT
