# Supplementary material for: A linear programming approach for estimating the structure of a sparse linear genetic network from transcript profiling data
Source: Algorithms Mol Biol. 2009 Feb 24;4:5. doi: 10.1186/1748-7188-4-5 (PMC2654898; doi:10.1186/1748-7188-4-5)
Supplement: Additional file 2 — Predicted networks obtained for InSilico and Yeast dataset using LP-SLGN are available here. [file 1748-7188-4-5-S2.tar › Result/ S_cerevisiae/Alpha/influencing/influenceing_568.out]

33	PES4 DNA REPLICATION UNKNOWN; SUPPRESSES DNA POLYMERASE EPSILON MUTATION
66	POL30 DNA REPLICATION DNA POLYMERASE PROCESSIVITY FACTOR
146	TRX2 DNA REPLICATION THIOREDOXIN II
165	FTR1 TRANSPORT IRON PERMEASE
183	CSG2 SPHINGOLIPID METABOLISM MANNOSYLATION
194	ADE2 PURINE BIOSYNTHESIS PHOSPHORIBOSYLAMINOIMIDAZOLE CARBOXYLASE
225	DIP5 TRANSPORT DICARBOXYLIC AMINO ACID PERMEASE
243	ATP1 ATP SYNTHESIS MITOCHONDRIAL F1F0-ATPASE SUBUNIT
252	ADE8 PURINE BIOSYNTHESIS PHOSPHORIBOSYLGLYCINAMIDE FORMYLTRANSFERASE
280	CBS1 PROTEIN SYNTHESIS COB MRNA TRANSLATIONAL ACTIVATOR (MITOCHONDRIA)
338	DBP6 RRNA PROCESSING RNA HELICASE, PUTATIVE
467	IMP2 STRESS RESPONSE TRANSCRIPTIONAL REPRESSOR
488	ARR3 ARSENIC RESISTANCE ARSENITE TRANSPORTER
490	PKC1 CELL WALL BIOGENESIS PROTEIN KINASE C
498	LYS4 LYSINE BIOSYNTHESIS HOMOACONITASE
512	TAF61 TRANSCRIPTION TFIID 61 KDSUBUNIT
515	PCL2 CELL CYCLE G1/S CYCLIN
541	BEM1 BUD EMERGENCE BINDS CDC24P
542	HSH49 MRNA SPLICING U2 SNRNP PROTEIN; HUMAN SAP145 HOMOLOG
570	TPS1 TREHALOSE METABOLISM TREHALOSE-6-PHOSPHATE SYNTHAS
584	PRB1 PROTEIN DEGRADATION VACUOLAR PROTEASE B
585	PUT1 GLUTAMATE BIOSYNTHESIS PROLINE OXIDASE
591	QCR6 OXIDATIVE PHOSPHORYLATIO UBIQUINOL CYTOCHROME-C REDUCTASE SUBUNIT
602	DOT5 TRANSCRIPTION DEREPRESSOR OF TELOMERIC SILENCING
