# Supplementary material for: A linear programming approach for estimating the structure of a sparse linear genetic network from transcript profiling data
Source: Algorithms Mol Biol. 2009 Feb 24;4:5. doi: 10.1186/1748-7188-4-5 (PMC2654898; doi:10.1186/1748-7188-4-5)
Supplement: Additional file 2 — Predicted networks obtained for InSilico and Yeast dataset using LP-SLGN are available here. [file 1748-7188-4-5-S2.tar › Result/ S_cerevisiae/Alpha/influencing/influenceing_518.out]

41	MSI1 CHROMATIN STRUCTURE CHROMATIN ASSEMBLY FACTOR I SUBUNIT
53	PTC3 OSMOTIC STRESS RESPONSE PROTEIN PHOSPHATASE
88	CDC4 CELL CYCLE SCF-CDC4P COMPLEX COMPONENT
135	EUG1 PROTEIN FOLDING PROTEIN DISULFIDE ISOMERASE
157	SEC8 SECRETION EXOCYST COMPLEX SUBUNIT
175	SKI3 MRNA DECAY AND VIRUS RES UNKNOWN
183	CSG2 SPHINGOLIPID METABOLISM MANNOSYLATION
214	ADK1 METABOLISM CYTOSOLIC ADENYLATE KINASE
231	APM2 ENDOCYTOSIS AP-2 COMPLEX SUBUNIT
252	ADE8 PURINE BIOSYNTHESIS PHOSPHORIBOSYLGLYCINAMIDE FORMYLTRANSFERASE
279	CTP1 TRANSPORT MITOCHONDRIAL CITRATE TRANSPORTER
298	HTB1 CHROMATIN STRUCTURE HISTONE H2B
301	RPB2 TRANSCRIPTION RNA POLYMERASE II 140 KDA SUBUNIT
314	PHO12 PHOSPHATE METABOLISM SECRETED ACID PHOSPHATASE
321	FCY22 TRANSPORT PURINE-CYTOSINE PERMEASE
420	MRS6 PROTEIN PROCESSING RAB GERANYLGERANYLTRANSFERASE REGULATORY SUBUNIT
435	POL12 DNA REPLICATION DNA POLYMERASE ALPHA, 70 KD SUBUNIT
447	NRD1 TRANSCRIPTION ELONGATION; ALSO MRNA ABUNDANCE
449	TAF47 TRANSCRIPTION COMPONENT OF TAF(II) COMPLEX
482	SNR17A RNA PROCESSING U3 SNRNA
493	SPT8 CHROMATIN STRUCTURE HISTONE ACETYLTRANSFERASE COMPLEX SUBUNIT
494	BRN1 CHROMOSOME MAINTENANCE HOMOLOG OF HUMAN BRRN1
541	BEM1 BUD EMERGENCE BINDS CDC24P
588	POR1 TRANSPORT MITOCHONDRIAL OUTER MEMBRANE PORIN
594	PEP4 PROTEIN DEGRADATION VACUOLAR ASPARTYL PROTEASE
