# Supplementary material for: A linear programming approach for estimating the structure of a sparse linear genetic network from transcript profiling data
Source: Algorithms Mol Biol. 2009 Feb 24;4:5. doi: 10.1186/1748-7188-4-5 (PMC2654898; doi:10.1186/1748-7188-4-5)
Supplement: Additional file 2 — Predicted networks obtained for InSilico and Yeast dataset using LP-SLGN are available here. [file 1748-7188-4-5-S2.tar › Result/ S_cerevisiae/Alpha/influencing/influenceing_450.out]

21	TAF19 TRANSCRIPTION TFIID 19 KD SUBUNIT
111	BCS1 RESPIRATION CYT. C IRON-SULFUR SUBUNIT EXPRESSION
193	MTD1 NUCLEOTIDE METABOLISM NAD-DEPENDENT 5,10-METHYLENETETRAHYDRAFOLATE DEHYDROGENASE
216	BGL2 CELL WALL BIOGENESIS ENDO-BETA-1,3-GLUCANASE
244	ATP17 ATP SYNTHESIS ATP SYNTHASE SUBUNIT F
297	HHF1 CHROMATIN STRUCTURE HISTONE H4
394	RPP1A PROTEIN SYNTHESIS ACIDIC RIBOSOMAL PROTEIN P1A
483	UBR1 PROTEIN DEGRADATION, UBI UBIQUITIN-PROTEIN LIGASE
484	SMP2 RESPIRATION; PLASMID MAI UNKNOWN
487	MMS21 DNA REPAIR UNKNOWN
494	BRN1 CHROMOSOME MAINTENANCE HOMOLOG OF HUMAN BRRN1
573	PGM2 GLYCOLYSIS PHOSPHOGLUCOMUTASE
