# Supplementary material for: A linear programming approach for estimating the structure of a sparse linear genetic network from transcript profiling data
Source: Algorithms Mol Biol. 2009 Feb 24;4:5. doi: 10.1186/1748-7188-4-5 (PMC2654898; doi:10.1186/1748-7188-4-5)
Supplement: Additional file 2 — Predicted networks obtained for InSilico and Yeast dataset using LP-SLGN are available here. [file 1748-7188-4-5-S2.tar › Result/ S_cerevisiae/Alpha/influencing/influenceing_375.out]

12	SEN1 TRNA SPLICING RNA HELICASE, PUTATIVE
18	MSB1 POLARIZED GROWTH UNKNOWN
43	BBP1 CELL CYCLE AND MEIOSIS UNKNOWN
49	KNH1 CELL WALL BIOGENESIS KRE9P HOMOLOG
104	YSP3 PROTEIN DEGRADATION SUBTILISIN-LIKE PROTEASE III
111	BCS1 RESPIRATION CYT. C IRON-SULFUR SUBUNIT EXPRESSION
133	SLC1 PHOSPHOLIPID METABOLISM FATTY ACYLTRANSFERASE
159	ACR1 TRANSPORT MITOCHONDRIAL CARRIER
169	MRS1 MRNA SPLICING, COB MRNA UNKNOWN
171	CBP1 MRNA STABILITY, COB MRNA UNKNOWN
177	CDC24 CELL POLARITY GDP/GTP EXCHANGE FACTOR FOR CDC42P
185	FAT2 TRANSPORT PEROXISOMAL (PUTATIVE) FATTY ACID TRANSPORTER
196	PEP12 VACUOLAR PROTEIN TARGETI T-SNARE
206	TKL1 PENTOSE PHOSPHATE CYCLE TRANSKETOLASE
212	ASN1 ASPARAGINE BIOSYNTHESIS ASPARAGINE SYNTHETASE
224	TPS3 TREHALOSE UTILIZATION ALPHA,ALPHA-TREHALOSE-PHOSPHATE SYNTHASE
235	ECM3 CELL WALL BIOGENESIS UNKNOWN
238	NONE RESPIRATION MITOCHONDRIAL ACIDIC MATRIX PROTEIN
240	COX4 OXIDATIVE PHOSPHORYLATIO CYTOCHROME-C OXIDASE SUBUNIT IV
241	COX13 OXIDATIVE PHOSPHORYLATIO CYTOCHROME-C OXIDASE SUBUNIT VIA
265	ISM1 PROTEIN SYNTHESIS MITOCHONDRIAL ISOLEUCYL-TRNA SYNTHETASE
268	ROT2 CYTOSKELETON GLUCOSIDASE II
275	SRP21 SECRETION SIGNAL RECOGNITION PARTICLE SUBUNIT
276	ERG2 STEROL METABOLISM C-8 STEROL ISOMERASE
279	CTP1 TRANSPORT MITOCHONDRIAL CITRATE TRANSPORTER
284	ERD1 SECRETION ER PROTEIN RETENTION
288	FIR1 MRNA 3'-END PROCESSING UNKNOWN
292	KCS1 CELL WALL ORGANIZATION (PUTATIVE) TRANSCRIPTION FACTOR
322	KAP104 NUCLEAR PROTEIN TARGETIN BETA-KARYOPHERIN
324	GCN4 AMINO ACID, PURINE BIOSY TRANSCRIPTION FACTOR
331	RRP1 RRNA PROCESSING UNKNOWN
335	PRT1 PROTEIN SYNTHESIS TRANSLATION INITIATION FACTOR EIF3 SUBUNIT
336	RKI1 PENTOSE PHOSPHATE CYCLE RIBOSE-5-PHOSPHATE KETOL-ISOMERASE
342	NIP7 RRNA PROCESSING UNKNOWN
346	NONE PROTEIN SYNTHESIS RIBOSOMAL PROTEIN L24B (PUTATIVE)
359	RPS31 PROTEIN SYNTHESIS RIBOSOMAL PROTEIN S31
360	RPS22B PROTEIN SYNTHESIS RIBOSOMAL PROTEIN S22B
372	RPL34B PROTEIN SYNTHESIS RIBOSOMAL PROTEIN L34B
374	RPL14A PROTEIN SYNTHESIS RIBOSOMAL PROTEIN L14A
380	RPS19B PROTEIN SYNTHESIS RIBOSOMAL PROTEIN S19B
382	RPL1B PROTEIN SYNTHESIS RIBOSOMAL PROTEIN L1B
399	RPL35A PROTEIN SYNTHESIS RIBOSOMAL PROTEIN L35A
408	HAM1 6-N-HYDROXYLAMINOPURINE UNKNOWN
435	POL12 DNA REPLICATION DNA POLYMERASE ALPHA, 70 KD SUBUNIT
447	NRD1 TRANSCRIPTION ELONGATION; ALSO MRNA ABUNDANCE
451	BTS1 PROTEIN PROCESSING GERANYLGERANYL DIPHOSPHATE SYNTHASE
454	BNI4 CYTOKINESIS MAY LINK CHITIN SYNTHASE TO SEPTINS
456	CKA2 CELL CYCLE CASEIN KINASE II
459	ILV2 ISOLEUCINE AND VALINE BI ACETOLACTATE SYNTHETASE
482	SNR17A RNA PROCESSING U3 SNRNA
485	PRP22 MRNA SPLICING RNA HELICASE
489	KAP95 NUCLEAR PROTEIN TARGETIN BETA-KARYOPHERIN
506	ACE2 TRANSCRIPTION CUP1 REGULATOR
509	BUD8 BUD SITE SELECTION, BIPO UNKNOWN
512	TAF61 TRANSCRIPTION TFIID 61 KDSUBUNIT
537	IMG1 PROTEIN SYNTHESIS RIBOSOMAL PROTEIN, MITOCHONDRIAL
569	ADR1 TRANSCRIPTION ADH2 AND PEROXISOMAL PROTEIN TRANSCRIPTION FACTOR
590	SDH4 TCA CYCLE SUCCINATE DEHYDROGENASE ANCHOR SUBUNIT
594	PEP4 PROTEIN DEGRADATION VACUOLAR ASPARTYL PROTEASE
603	SBA1 PROTEIN FOLDING HSP90 ASSOCIATED CO-CHAPERONE
