# Supplementary material for: A linear programming approach for estimating the structure of a sparse linear genetic network from transcript profiling data
Source: Algorithms Mol Biol. 2009 Feb 24;4:5. doi: 10.1186/1748-7188-4-5 (PMC2654898; doi:10.1186/1748-7188-4-5)
Supplement: Additional file 2 — Predicted networks obtained for InSilico and Yeast dataset using LP-SLGN are available here. [file 1748-7188-4-5-S2.tar › Result/ S_cerevisiae/Alpha/influencing/influenceing_280.out]

18	MSB1 POLARIZED GROWTH UNKNOWN
82	GLO4 METHYLGLYOXAL RESISTANCE GLYOXALASE II
90	PEP5 VACUOLE BIOGENESIS UNKNOWN; VACUOLAR PERIPHERAL MEMBRANE PROTEIN
162	CPS1 PROTEIN DEGRADATION VACUOLAR CARBOXYPEPTIDASE YSCS
292	KCS1 CELL WALL ORGANIZATION (PUTATIVE) TRANSCRIPTION FACTOR
404	SRP72 SECRETION SIGNAL RECOGNITION PARTICLE SUBUNIT
463	PRP2 MRNA SPLICING RNA HELICASE, PUTATIVE
496	RCE1 PROTEIN PROCESSING PROTEASE, ACTS ON RAS AND A-FACTOR C-TERMINI
511	THI6 THIAMINE BIOSYNTHESIS TMP PYROPHOSPHORYLASE, HYDROXYETHYLTHIAZOLE KINASE
585	PUT1 GLUTAMATE BIOSYNTHESIS PROLINE OXIDASE
599	WTM1 MEIOSIS TRANSCRIPTION FACTOR
