# Supplementary material for: A linear programming approach for estimating the structure of a sparse linear genetic network from transcript profiling data
Source: Algorithms Mol Biol. 2009 Feb 24;4:5. doi: 10.1186/1748-7188-4-5 (PMC2654898; doi:10.1186/1748-7188-4-5)
Supplement: Additional file 2 — Predicted networks obtained for InSilico and Yeast dataset using LP-SLGN are available here. [file 1748-7188-4-5-S2.tar › Result/ S_cerevisiae/Alpha/influencing/influenceing_242.out]

5	MRP8 PROTEIN SYNTHESIS RIBOSOMAL PROTEIN, MITOCHONDRIAL SMALL SUBUNIT
70	RFA3 DNA REPLICATION REPLICATION FACTOR A, 13 KD SUBUNIT
101	MNN4 PROTEIN GLYCOSYLATION PHOSPHATIDYLINOSITOL KINASE HOMOLG
123	DAL4 ALLANTOIN UTILIZATION ALLANTOIN PERMEASE
203	ENO2 GLYCOLYSIS ENOLASE II
241	COX13 OXIDATIVE PHOSPHORYLATIO CYTOCHROME-C OXIDASE SUBUNIT VIA
360	RPS22B PROTEIN SYNTHESIS RIBOSOMAL PROTEIN S22B
399	RPL35A PROTEIN SYNTHESIS RIBOSOMAL PROTEIN L35A
408	HAM1 6-N-HYDROXYLAMINOPURINE UNKNOWN
415	RPA190 TRANSCRIPTION RNA POLYMERASE I 190 KD SUBUNIT
429	SSU72 TRANSCRIPTION NUCLEAR PROTEIN
533	MRPL38 PROTEIN SYNTHESIS RIBOSOMAL PROTEIN, MITOCHONDRIAL L38
572	TFS1 CELL CYCLE SUPPRESSES CDC25 MUTATIONS
605	ASP3 ASPARAGINE UTILIZATION L-ASPARAGINASE II
