# Supplementary material for: A linear programming approach for estimating the structure of a sparse linear genetic network from transcript profiling data
Source: Algorithms Mol Biol. 2009 Feb 24;4:5. doi: 10.1186/1748-7188-4-5 (PMC2654898; doi:10.1186/1748-7188-4-5)
Supplement: Additional file 2 — Predicted networks obtained for InSilico and Yeast dataset using LP-SLGN are available here. [file 1748-7188-4-5-S2.tar › Result/ S_cerevisiae/Alpha/influencing/influenceing_540.out]

14	HMS1 PSEUDOHYPHAL GROWTH SIMILAR TO MYC FAMILY OF TRANSCRIPTION FACTORS
39	ECM11 CELL WALL BIOGENESIS UNKNOWN
126	CUE1 PROTEIN DEGRADATION, UBI RECRUITS ENZYME UBC7P TO MEMBRANE
140	HAP2 RESPIRATION TRANSCRIPTION FACTOR
141	ERG24 STEROL METABOLISM C-14 STEROL REDUCTASE
170	TAF40 TRANSCRIPTION TFIID 40 KD SUBUNIT
173	COP1 SECRETION VESICLE COAT COMPONENT
186	RGM1 TRANSCRIPTION PUTATIVE REPRESSOR
191	DOA1 PROTEIN DEGRADATION, UBI UNKNOWN
212	ASN1 ASPARAGINE BIOSYNTHESIS ASPARAGINE SYNTHETASE
245	ATP14 ATP SYNTHESIS F1F0-ATPASE COMPLEX, SUBUNIT H
256	MMS2 DNA REPAIR, POSTREPLICAT UNKNOWN
258	HDF1 DNA REPAIR KU70 HOMOLOG
285	HIS6 HISTIDINE BIOSYNTHESIS PHOSPHORIBOSYL IMIDAZOLECARBOXAMIDE ISOMERASE
319	CHL1 MITOSIS KINETOCHORE PROTEIN, DEAH BOX FAMILY
336	RKI1 PENTOSE PHOSPHATE CYCLE RIBOSE-5-PHOSPHATE KETOL-ISOMERASE
340	GUA1 PURINE METABOLISM GMP SYNTHASE
355	RPS14B PROTEIN SYNTHESIS RIBOSOMAL PROTEIN S14B
372	RPL34B PROTEIN SYNTHESIS RIBOSOMAL PROTEIN L34B
398	RPP1B PROTEIN SYNTHESIS ACIDIC RIBOSOMAL PROTEIN L44'
475	DNL4 DNA REPAIR DNA LIGASE IV HOMOLOGUE
476	CYC2 MITOCHONDRIAL PROTEIN TA CYTOCHROME C IMPORT FACTOR
582	OM45 (PUTATIVE) MITOCHONDRIAL OUTER MITOCHONDRIAL MEMBRANE PROTEIN
586	KRE1 CELL WALL BIOGENESIS BETA-1,6-GLUCAN ASSEMBLY
