# Supplementary material for: A linear programming approach for estimating the structure of a sparse linear genetic network from transcript profiling data
Source: Algorithms Mol Biol. 2009 Feb 24;4:5. doi: 10.1186/1748-7188-4-5 (PMC2654898; doi:10.1186/1748-7188-4-5)
Supplement: Additional file 2 — Predicted networks obtained for InSilico and Yeast dataset using LP-SLGN are available here. [file 1748-7188-4-5-S2.tar › Result/ S_cerevisiae/Alpha/influencing/influenceing_165.out]

1	ALPHA1 TRANSCRIPTION ALPHA-SPECIFIC GENE ACTIVATOR
4	COX5B OXIDATIVE PHOSPHORYLATIO CYTOCHROME-C OXIDASE SUBUNIT VB
5	MRP8 PROTEIN SYNTHESIS RIBOSOMAL PROTEIN, MITOCHONDRIAL SMALL SUBUNIT
33	PES4 DNA REPLICATION UNKNOWN; SUPPRESSES DNA POLYMERASE EPSILON MUTATION
34	DIN7 DNA REPAIR (PUTATIVE) DNA DAMAGE-INDUCIBLE
35	STU2 CYTOSKELETON SPINDLE POLE BODY COMPONENT
39	ECM11 CELL WALL BIOGENESIS UNKNOWN
48	MFT1 MITOCHONDRIAL PROTEIN TA MITOCHONDRIAL TARGETING PROTEIN
50	FET5 TRANSPORT IRON TRANSPORTER, MULTICOPPER OXIDASE
52	PET127 PROTEIN SYNTHESIS MITOCHONDRIAL TRANSLATION
57	TFC4 TRANSCRIPTION TFIIIC 131 KD SUBUNIT
60	HCM1 TRANSCRIPTION (PUTATIVE) FORKHEAD FAMILY OF DNA-BINDING PROTEINS
64	SAS2 SILENCING ZINC-FINGER PROTEIN
67	DBF4 CELL CYCLE CDC7P (KINASE) REGULATOR
76	SUL1 TRANSPORT SULFATE PERMEASE
86	CAR1 ARGININE METABOLISM ARGINASE
89	HRP1 MRNA PROCESSING POLY(A)+ RNA-BINDING PROTEIN, PUTATIVE
97	PRE6 PROTEIN DEGRADATION 20S PROTEASOME SUBUNIT (ALPHA4)
105	CDC53 CELL CYCLE G1 CYCLIN DEGRADATION
107	AFR1 MATING CYTOSKELETAL PROTEIN, SIMILAR TO ARRESTINS
108	MAG1 DNA REPAIR 3-METHYLADENINE DNA GLYCOSYLASE
122	DAL80 NITROGEN CATABOLISM TRANSCRIPTION FACTOR
123	DAL4 ALLANTOIN UTILIZATION ALLANTOIN PERMEASE
126	CUE1 PROTEIN DEGRADATION, UBI RECRUITS ENZYME UBC7P TO MEMBRANE
137	ENO1 GLYCOLYSIS ENOLASE I
141	ERG24 STEROL METABOLISM C-14 STEROL REDUCTASE
146	TRX2 DNA REPLICATION THIOREDOXIN II
149	BFR1 SECRETION UNKNOWN
152	CLC1 ENDOCYTOSIS AND SECRETIO CLATHRIN LIGHT CHAIN
156	SSP120 SECRETION UNKNOWN
170	TAF40 TRANSCRIPTION TFIID 40 KD SUBUNIT
173	COP1 SECRETION VESICLE COAT COMPONENT
177	CDC24 CELL POLARITY GDP/GTP EXCHANGE FACTOR FOR CDC42P
182	FAA3 FATTY ACID METABOLISM ACYL COA SYNTHASE
188	NTG1 DNA REPAIR DNA GLYCOSYLASE
195	GYP7 VACUOLE INHERITANCE GTPASE-ACTIVATING PROTEIN FOR YPT7P
202	TDH2 GLYCOLYSIS GLYCERALDEHYDE-3-PHOSPHATE DEHYDROGENASE 2
205	FBA1 GLYCOLYSIS ALDOLASE
209	HXK2 GLYCOLYSIS HEXOKINASE II
210	TYE7 GLYCOLYSIS BASIC H-L-H TRANSCRIPTION FACTOR
212	ASN1 ASPARAGINE BIOSYNTHESIS ASPARAGINE SYNTHETASE
218	ADH1 GLYCOLYSIS ALCOHOL DEHYDROGENASE I
219	CLN3 CELL CYCLE G1/S CYCLIN
237	MSM1 PROTEIN SYNTHESIS MITOCHONDRIAL METHIONYL-TRNA SYNTHETASE
238	NONE RESPIRATION MITOCHONDRIAL ACIDIC MATRIX PROTEIN
239	MRPL8 PROTEIN SYNTHESIS RIBOSOMAL PROTEIN, MITOCHONDRIAL L8
253	MMT1 MITOCHONDRIAL IRON TRANS TRANSMEMBRANE DOMAIN (4) PROTEIN
256	MMS2 DNA REPAIR, POSTREPLICAT UNKNOWN
259	RAD24 CELL CYCLE, CHECKPOINT INERACTS WITH RFC
266	BPL1 PROTEIN PROCESSING BIOTIN:APOPROTEIN LIGASE
272	RPL17A PROTEIN SYNTHESIS RIBOSOMAL PROTEIN L17A
281	PRP21 MRNA SPLICING U2 SNRNP ACTIVATION
286	ECM25 CELL WALL BIOGENESIS UNKNOWN
304	GLN1 GLUTAMINE BIOSYNTHESIS GLUTAMINE SYNTHETASE
309	ASP1 ASPARAGINE UTILIZATION L-ASPARAGINASE I
314	PHO12 PHOSPHATE METABOLISM SECRETED ACID PHOSPHATASE
344	GAR1 RRNA PROCESSING SNORNP PROTEIN
351	RPS18A PROTEIN SYNTHESIS RIBOSOMAL PROTEIN S18A
352	RPL8A PROTEIN SYNTHESIS RIBOSOMAL PROTEIN L8A
365	RPL8B PROTEIN SYNTHESIS RIBOSOMAL PROTEIN L8B
374	RPL14A PROTEIN SYNTHESIS RIBOSOMAL PROTEIN L14A
384	RPL12A PROTEIN SYNTHESIS RIBOSOMAL PROTEIN L12A
394	RPP1A PROTEIN SYNTHESIS ACIDIC RIBOSOMAL PROTEIN P1A
408	HAM1 6-N-HYDROXYLAMINOPURINE UNKNOWN
410	APM4 SECRETION VESICLE COAT COMPONENT
418	SNL1 NUCLEAR PROTEIN TARGETIN NUCLEAR PORE PROTEIN (PUTATIVE)
429	SSU72 TRANSCRIPTION NUCLEAR PROTEIN
433	SRN2 RNA EXPORT, PUTATIVE UNKNOWN
441	UBA3 PROTEIN DEGRADATION, RUB RUB1P ACTIVATING PROTEIN
442	AGT1 TRANSPORT ALPHA-GLUCOSIDE TRANSPORTER
473	AGP3 TRANSPORT GENERAL AMINO ACID PERMEASE
483	UBR1 PROTEIN DEGRADATION, UBI UBIQUITIN-PROTEIN LIGASE
486	HPA1 CHROMATIN STRUCTURE HISTONE ACETYLTRANSFERASE COMPLEX SUBUNIT
487	MMS21 DNA REPAIR UNKNOWN
488	ARR3 ARSENIC RESISTANCE ARSENITE TRANSPORTER
493	SPT8 CHROMATIN STRUCTURE HISTONE ACETYLTRANSFERASE COMPLEX SUBUNIT
504	PYC1 TCA CYCLE PYRUVATE CARBOXYLASE 1
506	ACE2 TRANSCRIPTION CUP1 REGULATOR
513	RAD23 DNA REPAIR, NUCLEOTIDE E UBIQUITIN-LIKE PROTEIN
523	INO4 PHOSPHOLIPID BIOSYNTHESI TRANSCRIPTION FACTOR
528	PEX14 PEROXISOMAL PROTEIN TARG PEROXISOMAL IMPORT MACHINERY COMPONENT
530	END3 ENDOCYTOSIS ACTIN CYTOSKELETON REGULATORY COMPLEX COMPONENT
531	MRPL25 PROTEIN SYNTHESIS RIBOSOMAL PROTEIN, MITOCHONDRIAL L25
543	PHO85 CELL CYCLE PROTEIN KINASE
546	BIO5 BIOTIN BIOSYNTHESIS TRANSMEMBRANE REGULATOR OF KAPA/DAPA TRANSPORT
553	DSK2 SPINDLE POLE BODY DUPL UBIQUITIN-LIKE PROTEIN
554	KAR2 SECRETION BIP HOMOLOG; ER PROTEIN TRANSLOCATION
555	ERO1 PROTEIN FOLDING PROTEIN DISULFIDE BOND FORMATION IN THE ER
557	HSP82 PROTEIN FOLDING HSP90 HOMOLOG
558	STI1 PROTEIN FOLDING COMPONENT OF HSP70-HSP90 COMPLEXES
567	HSP60 PROTEIN FOLDING MITOCHONDRIAL CHAPERONIN
568	AGP2 TRANSPORT GENERAL AMINO ACID PERMEASE
572	TFS1 CELL CYCLE SUPPRESSES CDC25 MUTATIONS
581	PYK2 GLYCOLYSIS PYRUVATE KINASE
583	STF2 ATP SYNTHESIS ATPASE
585	PUT1 GLUTAMATE BIOSYNTHESIS PROLINE OXIDASE
586	KRE1 CELL WALL BIOGENESIS BETA-1,6-GLUCAN ASSEMBLY
588	POR1 TRANSPORT MITOCHONDRIAL OUTER MEMBRANE PORIN
589	NDI1 OXIDATIVE PHOSPHORYLATIO NADH-UBIQUINONE-6 OXIDOREDUCTASE
592	CYT1 OXIDATIVE PHOSPHORYLATIO CYTOCHROME C1
597	UBC5 PROTEIN DEGRADATION, UBI E2 UB.-CONJUGATING ENZYME
598	GLO1 AMINO ACID METABOLISM GLYOXALASE I
599	WTM1 MEIOSIS TRANSCRIPTION FACTOR
