# Supplementary material for: A linear programming approach for estimating the structure of a sparse linear genetic network from transcript profiling data
Source: Algorithms Mol Biol. 2009 Feb 24;4:5. doi: 10.1186/1748-7188-4-5 (PMC2654898; doi:10.1186/1748-7188-4-5)
Supplement: Additional file 2 — Predicted networks obtained for InSilico and Yeast dataset using LP-SLGN are available here. [file 1748-7188-4-5-S2.tar › Result/ S_cerevisiae/Alpha/influencing/influenceing_517.out]

6	VPS21 ENDOCYTOSIS RAB5-LIKE GTPASE
45	BAS1 HISTIDINE, ADENINE BIOSY TRANSCRIPTION FACTOR
77	HXT12 TRANSPORT HEXOSE PERMEASE
107	AFR1 MATING CYTOSKELETAL PROTEIN, SIMILAR TO ARRESTINS
152	CLC1 ENDOCYTOSIS AND SECRETIO CLATHRIN LIGHT CHAIN
199	GPM1 GLYCOLYSIS PHOSPHOGLYCERATE MUTASE
246	YNK1 NUCLEOTIDE METABOLISM NUCLEOSIDE DIPHOSPHATE KINASE
375	RPS10A PROTEIN SYNTHESIS RIBOSOMAL PROTEIN S10A
379	RPL43A PROTEIN SYNTHESIS RIBOSOMAL PROTEIN L34A
435	POL12 DNA REPLICATION DNA POLYMERASE ALPHA, 70 KD SUBUNIT
457	PPQ1 TRANSLATIONAL REGULATION PROTEIN PHOSPHATASE
460	MET6 METHIONINE BIOSYNTHESIS HOMOCYSTEINE METHYLTRANSFERASE
473	AGP3 TRANSPORT GENERAL AMINO ACID PERMEASE
494	BRN1 CHROMOSOME MAINTENANCE HOMOLOG OF HUMAN BRRN1
500	APG5 AUTOPHAGY UNKNOWN
516	MET14 SULFATE ASSIMILATION ADENYLYLSULFATE KINASE
554	KAR2 SECRETION BIP HOMOLOG; ER PROTEIN TRANSLOCATION
556	PDI1 PROTEIN FOLDING PROTEIN DISULFIDE ISOMERASE
586	KRE1 CELL WALL BIOGENESIS BETA-1,6-GLUCAN ASSEMBLY
594	PEP4 PROTEIN DEGRADATION VACUOLAR ASPARTYL PROTEASE
598	GLO1 AMINO ACID METABOLISM GLYOXALASE I
603	SBA1 PROTEIN FOLDING HSP90 ASSOCIATED CO-CHAPERONE
