# Supplementary material for: A linear programming approach for estimating the structure of a sparse linear genetic network from transcript profiling data
Source: Algorithms Mol Biol. 2009 Feb 24;4:5. doi: 10.1186/1748-7188-4-5 (PMC2654898; doi:10.1186/1748-7188-4-5)
Supplement: Additional file 2 — Predicted networks obtained for InSilico and Yeast dataset using LP-SLGN are available here. [file 1748-7188-4-5-S2.tar › Result/ S_cerevisiae/Alpha/influencing/influenceing_111.out]

8	PCH1 MEIOSIS, CHECKPOINT PUTATIVE ATPASE
17	TBF1 TELOMERE LENGTH REGULATI TELOMERE TTAGGG REPEAT-BINDING FACTOR
25	PEX13 PEROXISOMAL PROTEIN TARG DOCKS PEROXISOMAL PROTEIN RECEPTOR
34	DIN7 DNA REPAIR (PUTATIVE) DNA DAMAGE-INDUCIBLE
42	CDC5 CELL CYCLE G2/M PROTEIN KINASE
55	UFE1 SECRETION ER MEMBRANE T-SNARE
78	RAD54 DNA REPAIR DNA-DEPENDENT ATPASE
81	ECM29 CELL WALL BIOGENESIS UNKNOWN
95	PRE2 PROTEIN DEGRADATION 20S PROTEASOME SUBUNIT (BETA5)
104	YSP3 PROTEIN DEGRADATION SUBTILISIN-LIKE PROTEASE III
106	INP52 ENDOCYTOSIS (PUTATIVE) INOSITOL POLYPHOSPHATE
107	AFR1 MATING CYTOSKELETAL PROTEIN, SIMILAR TO ARRESTINS
110	RAD27 DNA REPAIR SSDNA ENDONUCLEASE
113	WHI4 CELL SIZE PUTATIVE RNA BINDING PROTEIN
119	MEP1 TRANSPORT AMMONIA PERMEASE
122	DAL80 NITROGEN CATABOLISM TRANSCRIPTION FACTOR
138	MOT1 TRANSCRIPTION PUTATIVE HELICASE
157	SEC8 SECRETION EXOCYST COMPLEX SUBUNIT
168	TRP5 TRYPTOPHAN BIOSYNTHESIS TRYPTOPHAN SYNTHASE
176	RGT2 TRANSPORT GLUCOSE PERMEASE
177	CDC24 CELL POLARITY GDP/GTP EXCHANGE FACTOR FOR CDC42P
185	FAT2 TRANSPORT PEROXISOMAL (PUTATIVE) FATTY ACID TRANSPORTER
197	ROD1 DRUG RESISTANCE UNKNOWN
202	TDH2 GLYCOLYSIS GLYCERALDEHYDE-3-PHOSPHATE DEHYDROGENASE 2
211	TRP2 TRYPTOPHAN BIOSYNTHESIS ANTHRANILATE SYNTHASE COMPONENT I
213	ARO8 AROMATIC AMINO ACID BIOS AROMATIC AMINO ACID AMINOTRANSFERASE
219	CLN3 CELL CYCLE G1/S CYCLIN
220	PDR5 DRUG RESISTANCE TRANSPORTER
232	RLM1 CELL WALL ORGANIZATION MADS BOX TRANSCRIPTION FACTOR
241	COX13 OXIDATIVE PHOSPHORYLATIO CYTOCHROME-C OXIDASE SUBUNIT VIA
269	CTS1 CELL WALL BIOGENESIS ENDOCHITINASE
275	SRP21 SECRETION SIGNAL RECOGNITION PARTICLE SUBUNIT
278	SEC6 SECRETION EXOCYST COMPLEX SUBUNIT
304	GLN1 GLUTAMINE BIOSYNTHESIS GLUTAMINE SYNTHETASE
306	SUI1 PROTEIN SYNTHESIS TRANSLATION INITIATION FACTOR 3 (EIF3)
308	AUR1 SPHINGOLIPID METABOLISM PHOSPHATIDYLINOSITOL:CERAMIDE PHOSPHOINOSITOL TRANSFERASE
331	RRP1 RRNA PROCESSING UNKNOWN
335	PRT1 PROTEIN SYNTHESIS TRANSLATION INITIATION FACTOR EIF3 SUBUNIT
346	NONE PROTEIN SYNTHESIS RIBOSOMAL PROTEIN L24B (PUTATIVE)
352	RPL8A PROTEIN SYNTHESIS RIBOSOMAL PROTEIN L8A
355	RPS14B PROTEIN SYNTHESIS RIBOSOMAL PROTEIN S14B
357	RPL37B PROTEIN SYNTHESIS RIBOSOMAL PROTEIN L37B
361	RPS21B PROTEIN SYNTHESIS RIBOSOMAL PROTEIN S21B
365	RPL8B PROTEIN SYNTHESIS RIBOSOMAL PROTEIN L8B
375	RPS10A PROTEIN SYNTHESIS RIBOSOMAL PROTEIN S10A
376	RPL42B PROTEIN SYNTHESIS RIBOSOMAL PROTEIN L42B
417	FPR1 PROTEIN FOLDING PEPTIDYL-PROLYL CIS-TRANS ISOMERASE
421	ADH4 GLYCOLYSIS ALCOHOL DEHYDROGENASE IV
425	SRO4 BUD SITE SELECTION, AXIA PLASMA MEMBRANE PROTEIN
433	SRN2 RNA EXPORT, PUTATIVE UNKNOWN
439	SEC15 SECRETION EXOCYST COMPLEX SUBUNIT
440	TAF67 TRANSCRIPTION TFIID 67 KD SUBUNIT
443	NCA2 ATP SYNTHESIS REGULATES ATP6P AND ATP8P SYNTHESIS
444	SIP2 TRANSCRIPTION COMPONENT OF SNF1 PROTEIN COMPLEX
450	SAS3 SILENCING UNKNOWN
454	BNI4 CYTOKINESIS MAY LINK CHITIN SYNTHASE TO SEPTINS
459	ILV2 ISOLEUCINE AND VALINE BI ACETOLACTATE SYNTHETASE
478	CRD1 LIPID BIOSYNTHESIS CARDIOLIPIN SYNTHASE
482	SNR17A RNA PROCESSING U3 SNRNA
484	SMP2 RESPIRATION; PLASMID MAI UNKNOWN
488	ARR3 ARSENIC RESISTANCE ARSENITE TRANSPORTER
492	NIP100 NUCLEAR PROTEIN TARGETIN (PUTATIVE) LARGE SUBUNIT OF DYNACTIN COMPLEX
520	CLP1 MRNA 3'-END PROCESSING CLEAVAGE/POLYADENYLATION FACTOR CF IA COMPONENT
527	ATX1 OXIDATIVE STRESS RESPONS UNKNOWN
529	YPT31 SECRETION RAB GTPASE; INTRA-GOLGI
533	MRPL38 PROTEIN SYNTHESIS RIBOSOMAL PROTEIN, MITOCHONDRIAL L38
534	ESA1 CHROMATIN STRUCTURE HISTONE ACETYLTRANSFERASE COMPLEX SUBUNIT
541	BEM1 BUD EMERGENCE BINDS CDC24P
550	KTR4 PROTEIN GLYCOSYLATION PUTATIVE ALPHA-1,2-MANNOSYLTRANSFERASE
572	TFS1 CELL CYCLE SUPPRESSES CDC25 MUTATIONS
587	PLB1 PHOSPHOLIPID METABOLISM PHOSPHOLIPASE B
592	CYT1 OXIDATIVE PHOSPHORYLATIO CYTOCHROME C1
594	PEP4 PROTEIN DEGRADATION VACUOLAR ASPARTYL PROTEASE
598	GLO1 AMINO ACID METABOLISM GLYOXALASE I
