# Supplementary material for: A linear programming approach for estimating the structure of a sparse linear genetic network from transcript profiling data
Source: Algorithms Mol Biol. 2009 Feb 24;4:5. doi: 10.1186/1748-7188-4-5 (PMC2654898; doi:10.1186/1748-7188-4-5)
Supplement: Additional file 2 — Predicted networks obtained for InSilico and Yeast dataset using LP-SLGN are available here. [file 1748-7188-4-5-S2.tar › Result/ S_cerevisiae/Alpha/influencing/influenceing_24.out]

18	MSB1 POLARIZED GROWTH UNKNOWN
74	NPR1 TRANSPORT PROTEIN KINASE; REGULATES ACTIVITY OF NITROGEN SOURCE TRANSPORTERS
77	HXT12 TRANSPORT HEXOSE PERMEASE
95	PRE2 PROTEIN DEGRADATION 20S PROTEASOME SUBUNIT (BETA5)
96	PRE3 PROTEIN DEGRADATION 20S PROTEASOME SUBUNIT (BETA1)
118	CUP9 CU2+ ION HOMEOSTASIS PUTATIVE DNA BINDING PROTEIN
144	SEC53 PROTEIN GLYCOSYLATION PHOSPHOMANNOMUTASE
149	BFR1 SECRETION UNKNOWN
153	TPM1 CYTOSKELETON TROPOMYOSIN
155	YKE2 CYTOSKELETON MICROTUBULE NUCLEATION
189	SHE4 ASYMMETRIC HO EXPRESSION UNKNOWN
239	MRPL8 PROTEIN SYNTHESIS RIBOSOMAL PROTEIN, MITOCHONDRIAL L8
274	MTR2 MRNA EXPORT UNKNOWN
299	HTA1 CHROMATIN STRUCTURE HISTONE H2A
313	NUP170 NUCLEAR PROTEIN TARGETIN NUCLEAR PORE PROTEIN
327	DBP2 MRNA DECAY RNA HELICASE
428	ECM8 CELL WALL BIOGENESIS UNKNOWN
442	AGT1 TRANSPORT ALPHA-GLUCOSIDE TRANSPORTER
453	CPR7 PROTEIN FOLDING PEPTIDYL-PROLYL CIS/TRANS ISOMERASE
473	AGP3 TRANSPORT GENERAL AMINO ACID PERMEASE
492	NIP100 NUCLEAR PROTEIN TARGETIN (PUTATIVE) LARGE SUBUNIT OF DYNACTIN COMPLEX
589	NDI1 OXIDATIVE PHOSPHORYLATIO NADH-UBIQUINONE-6 OXIDOREDUCTASE
599	WTM1 MEIOSIS TRANSCRIPTION FACTOR
601	ASP3 ASPARAGINE UTILIZATION L-ASPARAGINASE II
