# Supplementary material for: A linear programming approach for estimating the structure of a sparse linear genetic network from transcript profiling data
Source: Algorithms Mol Biol. 2009 Feb 24;4:5. doi: 10.1186/1748-7188-4-5 (PMC2654898; doi:10.1186/1748-7188-4-5)
Supplement: Additional file 2 — Predicted networks obtained for InSilico and Yeast dataset using LP-SLGN are available here. [file 1748-7188-4-5-S2.tar › Result/ S_cerevisiae/Alpha/influencing/influenceing_51.out]

77	HXT12 TRANSPORT HEXOSE PERMEASE
91	RPN2 TRNA PROCESSING 26S PROTEASOME SUBUNIT)
151	NONE ELECTRON TRANSPORT ELECTRON-TRANSFERRING FLAVOPROTEIN, BETA CHAIN
245	ATP14 ATP SYNTHESIS F1F0-ATPASE COMPLEX, SUBUNIT H
262	SUM1 SILENCING NUCLEAR PROTEIN
437	ERG7 STEROL METABOLISM LANOSTEROL SYNTHASE
525	YPT1 SECRETION RAB GTPASE; ER-TO-GOLGI
526	RPB4 TRANSCRIPTION RNA POLYMERASE II 32 KDA SUBUNIT
