# Supplementary material for: A linear programming approach for estimating the structure of a sparse linear genetic network from transcript profiling data
Source: Algorithms Mol Biol. 2009 Feb 24;4:5. doi: 10.1186/1748-7188-4-5 (PMC2654898; doi:10.1186/1748-7188-4-5)
Supplement: Additional file 2 — Predicted networks obtained for InSilico and Yeast dataset using LP-SLGN are available here. [file 1748-7188-4-5-S2.tar › Result/ S_cerevisiae/Alpha/influencing/influenceing_418.out]

8	PCH1 MEIOSIS, CHECKPOINT PUTATIVE ATPASE
10	PTA1 TRNA PROCESSING UNKNOWN
14	HMS1 PSEUDOHYPHAL GROWTH SIMILAR TO MYC FAMILY OF TRANSCRIPTION FACTORS
21	TAF19 TRANSCRIPTION TFIID 19 KD SUBUNIT
24	SPC98 CYTOSKELETON SPINDLE POLE BODY COMPONENT
25	PEX13 PEROXISOMAL PROTEIN TARG DOCKS PEROXISOMAL PROTEIN RECEPTOR
31	CDC14 MITOSIS PROTEIN PHOSPHATASE
43	BBP1 CELL CYCLE AND MEIOSIS UNKNOWN
45	BAS1 HISTIDINE, ADENINE BIOSY TRANSCRIPTION FACTOR
49	KNH1 CELL WALL BIOGENESIS KRE9P HOMOLOG
54	HXT12 TRANSPORT HEXOSE PERMEASE
65	SWE1 CELL CYCLE NEGATIVE REGULATOR OF CDC28P
70	RFA3 DNA REPLICATION REPLICATION FACTOR A, 13 KD SUBUNIT
78	RAD54 DNA REPAIR DNA-DEPENDENT ATPASE
85	HEM14 HEME BIOSYNTHESIS PROTOPORPHYRINOGEN OXIDASE
90	PEP5 VACUOLE BIOGENESIS UNKNOWN; VACUOLAR PERIPHERAL MEMBRANE PROTEIN
91	RPN2 TRNA PROCESSING 26S PROTEASOME SUBUNIT)
99	PXA2 TRANSPORT PEROXISOMAL FATTY ACID TRANSPORTER, ABC FAMILY
126	CUE1 PROTEIN DEGRADATION, UBI RECRUITS ENZYME UBC7P TO MEMBRANE
128	UBP2 PROTEIN DEGRADATION, UBI UBIQUITIN-SPECIFIC PROTEASE
135	EUG1 PROTEIN FOLDING PROTEIN DISULFIDE ISOMERASE
140	HAP2 RESPIRATION TRANSCRIPTION FACTOR
145	MDH3 TCA CYCLE MALATE DEHYDROGENASE
147	SUB1 TRANSCRIPTION TRANSCRIPTIONAL COACTIVATOR
154	TAL1 PENTOSE PHOSPHATE CYCLE TRANSALDOLASE
155	YKE2 CYTOSKELETON MICROTUBULE NUCLEATION
157	SEC8 SECRETION EXOCYST COMPLEX SUBUNIT
158	FAS1 FATTY ACID METABOLISM FATTY-ACYL-COA SYNTHASE, BETA SUBUNIT
163	DIC1 TRANSPORT MITOCHONDRIAL DICARBOXYLATE CARRIER
165	FTR1 TRANSPORT IRON PERMEASE
172	DAL82 TRANSCRIPTION ACTIVATOR OF ALLANTOIN CATABOLIC GENES
175	SKI3 MRNA DECAY AND VIRUS RES UNKNOWN
180	BUL1 PROTEIN DEGRADATION, UBI UNKNOWN; BINDS RSP5P UBIQUITIN LIGASE
187	URA10 PYRIMIDINE BIOSYNTHESIS OROTATE PHOSPHORIBOSYLTRANSFERASE
192	HCS1 DNA REPLICATION DNA HELICASE A
194	ADE2 PURINE BIOSYNTHESIS PHOSPHORIBOSYLAMINOIMIDAZOLE CARBOXYLASE
195	GYP7 VACUOLE INHERITANCE GTPASE-ACTIVATING PROTEIN FOR YPT7P
200	PGK1 GLYCOLYSIS PHOSPHOGLYCERATE KINASE
204	TDH1 GLYCOLYSIS GLYCERALDEHYDE-3-PHOSPHATE DEHYDROGENASE 1
213	ARO8 AROMATIC AMINO ACID BIOS AROMATIC AMINO ACID AMINOTRANSFERASE
216	BGL2 CELL WALL BIOGENESIS ENDO-BETA-1,3-GLUCANASE
225	DIP5 TRANSPORT DICARBOXYLIC AMINO ACID PERMEASE
230	URA8 PYRIMIDINE BIOSYNTHESIS CTP SYNTHASE
235	ECM3 CELL WALL BIOGENESIS UNKNOWN
237	MSM1 PROTEIN SYNTHESIS MITOCHONDRIAL METHIONYL-TRNA SYNTHETASE
245	ATP14 ATP SYNTHESIS F1F0-ATPASE COMPLEX, SUBUNIT H
262	SUM1 SILENCING NUCLEAR PROTEIN
264	ECM32 CELL WALL BIOGENESIS DNA HELICASE I
273	YHB1 OXIDATIVE STRESS RESPONS FLAVOHEMOGLOBIN
274	MTR2 MRNA EXPORT UNKNOWN
289	SEN54 TRNA SPLICING SPLICING ENDONUCLEASE SUBUNIT
292	KCS1 CELL WALL ORGANIZATION (PUTATIVE) TRANSCRIPTION FACTOR
296	HHT2 CHROMATIN STRUCTURE HISTONE H3
302	VPH1 VACUOLAR ACIDIFICATION VACUOLAR H+-ATPASE 95 KD SUBUNIT
311	MKC7 PROTEIN DEGRADATION PERIPLASMIC ASPARTYL PROTEASE
312	DIS3 RNA PROCESSING 3'-5' EXORIBONUCLEASE COMPLEX SUBUNIT
319	CHL1 MITOSIS KINETOCHORE PROTEIN, DEAH BOX FAMILY
320	NUP159 NUCLEAR PROTEIN TARGETIN NUCLEAR PORE PROTEIN
323	SAP185 CELL CYCLE SIT4P-ASSOCIATED PROTEIN
326	MPP10 RRNA PROCESSING U3 SNORNP PROTEIN
330	RPB5 TRANSCRIPTION SHARED SUBUNIT OF RNA POLYMERASES I, II, AND III
331	RRP1 RRNA PROCESSING UNKNOWN
332	RPC40 TRANSCRIPTION RNA POLYMERASE III 40 KD SUBUNIT
339	RPB8 TRANSCRIPTION SHARED SUBUNIT OF RNA POLYMERASE I,II, AND III
346	NONE PROTEIN SYNTHESIS RIBOSOMAL PROTEIN L24B (PUTATIVE)
351	RPS18A PROTEIN SYNTHESIS RIBOSOMAL PROTEIN S18A
360	RPS22B PROTEIN SYNTHESIS RIBOSOMAL PROTEIN S22B
366	RPL17B PROTEIN SYNTHESIS RIBOSOMAL PROTEIN L17B
367	RPL16B PROTEIN SYNTHESIS RIBOSOMAL PROTEIN L16B
368	RPL16A PROTEIN SYNTHESIS RIBOSOMAL PROTEIN L16A
371	RPL11A PROTEIN SYNTHESIS RIBOSOMAL PROTEIN L11A
406	FRS1 PROTEIN SYNTHESIS PHENYLALANYL-TRNA SYNTHETASE SUBUNIT
410	APM4 SECRETION VESICLE COAT COMPONENT
411	ATM1 TRANSPORT REGULATOR OF MIT. IRON TRANSPORTER
413	SRP40 TRANSCRIPTION (PUTATIVE) SUPPRESSOR OF MUTANT AC40 SUBUNIT OF RNA POLYMERASE I AND III
419	RNA14 MRNA 3'-END PROCESSING CLEAVAGE/POLYADENYLATION FACTOR CF I COMPONENT
424	CLN2 CELL CYCLE G1/S CYCLIN
429	SSU72 TRANSCRIPTION NUCLEAR PROTEIN
431	GRR1 GLUCOSE REPRESSION (AND CYCLIN F BOX PROTEIN
437	ERG7 STEROL METABOLISM LANOSTEROL SYNTHASE
460	MET6 METHIONINE BIOSYNTHESIS HOMOCYSTEINE METHYLTRANSFERASE
464	RIT1 TRNA PROCESSING INITIATOR METHIONINE TRNA 2'-O-RIBOSYL PHOSPHATE TRANSFERASE
472	RIF2 SILENCING RAP1-INTERACTING PROTEIN
481	SWI1 TRANSCRIPTION COMPONENT OF SWI/SNF GLOBAL ACTIVATOR COMPLEX
491	CWH8 CELL WALL BIOGENESIS MANNOPROTEIN LAYER
502	ENA2 TRANSPORT PLASMA MEMBRANE ATPASE
504	PYC1 TCA CYCLE PYRUVATE CARBOXYLASE 1
523	INO4 PHOSPHOLIPID BIOSYNTHESI TRANSCRIPTION FACTOR
536	STS1 NUCLEAR PROTEIN TARGETIN RNA15 TRANSPORT FACTOR
538	YTA12 PROTEIN FOLDING MITOCHONDRIAL CHAPERONIN
540	CUP1 CU2+ ION HOMEOSTASIS METALLOTHIONEIN
541	BEM1 BUD EMERGENCE BINDS CDC24P
542	HSH49 MRNA SPLICING U2 SNRNP PROTEIN; HUMAN SAP145 HOMOLOG
545	PSD1 PHOSPHOLIPID METABOLISM PHOSPHATIDYLSERINE DECARBOXYLASE
546	BIO5 BIOTIN BIOSYNTHESIS TRANSMEMBRANE REGULATOR OF KAPA/DAPA TRANSPORT
555	ERO1 PROTEIN FOLDING PROTEIN DISULFIDE BOND FORMATION IN THE ER
564	DOT6 SILENCING (TELOMERE) NUCLEAR PROTEIN WITH MYB DNA-BINDING DOMAIN
577	GLK1 GLYCOLYSIS GLUCOKINASE
580	YGP1 DIAUXIC SHIFT UNKNOWN; RESPONSE TO NUTRIENT LIMITATION
585	PUT1 GLUTAMATE BIOSYNTHESIS PROLINE OXIDASE
594	PEP4 PROTEIN DEGRADATION VACUOLAR ASPARTYL PROTEASE
602	DOT5 TRANSCRIPTION DEREPRESSOR OF TELOMERIC SILENCING
