# Supplementary material for: A linear programming approach for estimating the structure of a sparse linear genetic network from transcript profiling data
Source: Algorithms Mol Biol. 2009 Feb 24;4:5. doi: 10.1186/1748-7188-4-5 (PMC2654898; doi:10.1186/1748-7188-4-5)
Supplement: Additional file 2 — Predicted networks obtained for InSilico and Yeast dataset using LP-SLGN are available here. [file 1748-7188-4-5-S2.tar › Result/ S_cerevisiae/Alpha/influencing/influenceing_549.out]

70	RFA3 DNA REPLICATION REPLICATION FACTOR A, 13 KD SUBUNIT
71	ARP1 CYTOSKELETON ACTIN-RELATED PROTEIN
107	AFR1 MATING CYTOSKELETAL PROTEIN, SIMILAR TO ARRESTINS
114	TEM1 CELL CYCLE GTP-BINDING PROTEIN, RAS SUPERFAMILY
139	MUD2 MRNA SPLICING COMMITMENT COMPLEX COMPONENT
143	OCH1 PROTEIN GLYCOSYLATION MEMBRANE-BOUND MANNOSYLTRANSFERASE
152	CLC1 ENDOCYTOSIS AND SECRETIO CLATHRIN LIGHT CHAIN
154	TAL1 PENTOSE PHOSPHATE CYCLE TRANSALDOLASE
186	RGM1 TRANSCRIPTION PUTATIVE REPRESSOR
201	TDH3 GLYCOLYSIS GLYCERALDEHYDE-3-PHOSPHATE DEHYDROGENASE 3
217	RNR2 DNA REPLICATION RIBONUCLEOTIDE REDUCTASE
218	ADH1 GLYCOLYSIS ALCOHOL DEHYDROGENASE I
241	COX13 OXIDATIVE PHOSPHORYLATIO CYTOCHROME-C OXIDASE SUBUNIT VIA
250	ERG12 STEROL METABOLISM MEVALONATE KINASE
264	ECM32 CELL WALL BIOGENESIS DNA HELICASE I
270	YPT52 ENDOCYTOSIS GTP-BINDING PROTEIN, RAB FAMILY
277	PMT4 PROTEIN GLYCOSYLATION DOLICHYL PHOSPHATE-D-MANNOSE:PROTEIN O-D-MANNOSYLTRANSFERASE
295	POP2 GLUCOSE DEREPRESSION COMPONENT OF CCR4 COMPLEX
303	TOA2 TRANSCRIPTION TFIIA 13.5 KD SUBUNIT
312	DIS3 RNA PROCESSING 3'-5' EXORIBONUCLEASE COMPLEX SUBUNIT
328	IKI1 KILLER TOXIN SENSITIVITY UNKNOWN
329	URA1 PYRIMIDINE BIOSYNTHESIS DIHYDROOROTATE DEHYDROGENASE
331	RRP1 RRNA PROCESSING UNKNOWN
366	RPL17B PROTEIN SYNTHESIS RIBOSOMAL PROTEIN L17B
367	RPL16B PROTEIN SYNTHESIS RIBOSOMAL PROTEIN L16B
378	RPL9B PROTEIN SYNTHESIS RIBOSOMAL PROTEIN L9B
391	CAF20 PROTEIN SYNTHESIS MRNA CAP-BINDING PROTEIN (EIF4F) 20K SUBUNIT
405	HTS1 PROTEIN SYNTHESIS HISTIDYL-TRNA SYNTHETASE
438	CBP3 RESPIRATION CYTOCHROME-C REDUCTASE ASSEMBLY
455	MGA2 TRANSCRIPTION CHROMATIN REMODELING (PUTATIVE)
458	MIG2 GLUCOSE REPRESSION TRANSCRIPTIONAL REPRESSOR
459	ILV2 ISOLEUCINE AND VALINE BI ACETOLACTATE SYNTHETASE
468	RRD1 DRUG RESISTANCE UNKNOWN
516	MET14 SULFATE ASSIMILATION ADENYLYLSULFATE KINASE
526	RPB4 TRANSCRIPTION RNA POLYMERASE II 32 KDA SUBUNIT
548	GSC2 CELL WALL BIOGENESIS 1,3-BETA-D-GLUCAN SYNTHASE SUBUNIT
571	LAP4 PROTEIN DEGRADATION VACUOLAR AMINOPEPTIDASE YSC1
593	LSC2 TCA CYCLE SUCCINYL-COA LIGASE
600	ASP3 ASPARAGINE UTILIZATION L-ASPARAGINASE II
605	ASP3 ASPARAGINE UTILIZATION L-ASPARAGINASE II
