# Supplementary material for: A linear programming approach for estimating the structure of a sparse linear genetic network from transcript profiling data
Source: Algorithms Mol Biol. 2009 Feb 24;4:5. doi: 10.1186/1748-7188-4-5 (PMC2654898; doi:10.1186/1748-7188-4-5)
Supplement: Additional file 2 — Predicted networks obtained for InSilico and Yeast dataset using LP-SLGN are available here. [file 1748-7188-4-5-S2.tar › Result/ S_cerevisiae/Alpha/influencing/influenceing_347.out]

4	COX5B OXIDATIVE PHOSPHORYLATIO CYTOCHROME-C OXIDASE SUBUNIT VB
302	VPH1 VACUOLAR ACIDIFICATION VACUOLAR H+-ATPASE 95 KD SUBUNIT
305	PHO3 THIAMINE UPTAKE ACID PHOSPHATASE, CONSTITUTIVE
312	DIS3 RNA PROCESSING 3'-5' EXORIBONUCLEASE COMPLEX SUBUNIT
333	HCA4 RRNA PROCESSING RNA HELICASE
341	YEF3 PROTEIN SYNTHESIS TRANSLATION ELONGATION FACTOR EEF3
349	HMT1 PROTEIN PROCESSING ARGININE METHYLTRANSFERASE
416	SAH1 METHIONINE BIOSYNTHESIS S-ADENOSYL-L-HOMOCYSTEINE HYDROLASE
509	BUD8 BUD SITE SELECTION, BIPO UNKNOWN
