# Supplementary material for: A linear programming approach for estimating the structure of a sparse linear genetic network from transcript profiling data
Source: Algorithms Mol Biol. 2009 Feb 24;4:5. doi: 10.1186/1748-7188-4-5 (PMC2654898; doi:10.1186/1748-7188-4-5)
Supplement: Additional file 2 — Predicted networks obtained for InSilico and Yeast dataset using LP-SLGN are available here. [file 1748-7188-4-5-S2.tar › Result/ S_cerevisiae/Alpha/influencing/influenceing_114.out]

43	BBP1 CELL CYCLE AND MEIOSIS UNKNOWN
48	MFT1 MITOCHONDRIAL PROTEIN TA MITOCHONDRIAL TARGETING PROTEIN
123	DAL4 ALLANTOIN UTILIZATION ALLANTOIN PERMEASE
154	TAL1 PENTOSE PHOSPHATE CYCLE TRANSALDOLASE
198	NAT2 PROTEIN PROCESSING N-ACETYLTRANSFERASE FOR N-TERMINAL METHIONINE
202	TDH2 GLYCOLYSIS GLYCERALDEHYDE-3-PHOSPHATE DEHYDROGENASE 2
231	APM2 ENDOCYTOSIS AP-2 COMPLEX SUBUNIT
259	RAD24 CELL CYCLE, CHECKPOINT INERACTS WITH RFC
266	BPL1 PROTEIN PROCESSING BIOTIN:APOPROTEIN LIGASE
286	ECM25 CELL WALL BIOGENESIS UNKNOWN
287	SFH1 CHROMATIN STRUCTURE CHROMATIN REMODELING COMPLEX SUBUNIT
290	ALG11 PROTEIN GLYCOSYLATION UNKNOWN
295	POP2 GLUCOSE DEREPRESSION COMPONENT OF CCR4 COMPLEX
320	NUP159 NUCLEAR PROTEIN TARGETIN NUCLEAR PORE PROTEIN
396	RPL26A PROTEIN SYNTHESIS RIBOSOMAL PROTEIN L26A
447	NRD1 TRANSCRIPTION ELONGATION; ALSO MRNA ABUNDANCE
453	CPR7 PROTEIN FOLDING PEPTIDYL-PROLYL CIS/TRANS ISOMERASE
456	CKA2 CELL CYCLE CASEIN KINASE II
458	MIG2 GLUCOSE REPRESSION TRANSCRIPTIONAL REPRESSOR
459	ILV2 ISOLEUCINE AND VALINE BI ACETOLACTATE SYNTHETASE
529	YPT31 SECRETION RAB GTPASE; INTRA-GOLGI
549	HOM6 METHIONINE AND THREONINE HOMOSERINE DEHYDROGENASE
557	HSP82 PROTEIN FOLDING HSP90 HOMOLOG
559	HRD3 PROTEIN DEGRADATION HMG-COA REDUCTASE DEGRADATION
