# Supplementary material for: A linear programming approach for estimating the structure of a sparse linear genetic network from transcript profiling data
Source: Algorithms Mol Biol. 2009 Feb 24;4:5. doi: 10.1186/1748-7188-4-5 (PMC2654898; doi:10.1186/1748-7188-4-5)
Supplement: Additional file 2 — Predicted networks obtained for InSilico and Yeast dataset using LP-SLGN are available here. [file 1748-7188-4-5-S2.tar › Result/ S_cerevisiae/Alpha/influencing/influenceing_350.out]

11	CHD1 TRANSCRIPTION CHROMODOMAIN-HELICASE-DNA-BINDING (CHD) FAMILY
13	SSY1 TRANSPORT REGULATOR OF TRANSPORTERS
17	TBF1 TELOMERE LENGTH REGULATI TELOMERE TTAGGG REPEAT-BINDING FACTOR
32	ORC1 DNA REPLICATION ORIGIN RECOGNITION COMPLEX 104 KD SUBUNIT
37	APC4 CELL CYCLE ANAPHASE-PROMOTING COMPLEX SUBUNIT
49	KNH1 CELL WALL BIOGENESIS KRE9P HOMOLOG
51	PCM1 AMINOSUGARS METABOLISM PHOSPHOACETYLGLUCOSAMINE MUTASE
60	HCM1 TRANSCRIPTION (PUTATIVE) FORKHEAD FAMILY OF DNA-BINDING PROTEINS
73	EST1 TELOMERE LENGTH REGULATI PUTATIVE END-BINDING PROTEIN
88	CDC4 CELL CYCLE SCF-CDC4P COMPLEX COMPONENT
92	PRE4 PROTEIN DEGRADATION PROTEASOME SUBUNIT, B TYPE
100	MEF2 PROTEIN SYNTHESIS TRANSLATION ELONGATION FACTOR, MITOCHONDRIAL
104	YSP3 PROTEIN DEGRADATION SUBTILISIN-LIKE PROTEASE III
112	HSL1 CELL CYCLE NEGATIVE REGULATOR OF SWE1 KINASE
116	CTK2 CELL CYCLE CYCLIN-LIKE
122	DAL80 NITROGEN CATABOLISM TRANSCRIPTION FACTOR
126	CUE1 PROTEIN DEGRADATION, UBI RECRUITS ENZYME UBC7P TO MEMBRANE
136	LPP1 PHOSPHOLIPID METABOLISM LIPID PHOSPHATE PHOSPHATASE
139	MUD2 MRNA SPLICING COMMITMENT COMPLEX COMPONENT
149	BFR1 SECRETION UNKNOWN
150	SEC28 SECRETION VESICLE COAT COMPONENT
151	NONE ELECTRON TRANSPORT ELECTRON-TRANSFERRING FLAVOPROTEIN, BETA CHAIN
162	CPS1 PROTEIN DEGRADATION VACUOLAR CARBOXYPEPTIDASE YSCS
165	FTR1 TRANSPORT IRON PERMEASE
170	TAF40 TRANSCRIPTION TFIID 40 KD SUBUNIT
190	VPS35 VACUOLAR PROTEIN TARGETI PERIPHERAL MEMBRANE PROTEIN
201	TDH3 GLYCOLYSIS GLYCERALDEHYDE-3-PHOSPHATE DEHYDROGENASE 3
202	TDH2 GLYCOLYSIS GLYCERALDEHYDE-3-PHOSPHATE DEHYDROGENASE 2
211	TRP2 TRYPTOPHAN BIOSYNTHESIS ANTHRANILATE SYNTHASE COMPONENT I
228	ABP1 CYTOSKELETON ACTIN BINDING PROTEIN
230	URA8 PYRIMIDINE BIOSYNTHESIS CTP SYNTHASE
232	RLM1 CELL WALL ORGANIZATION MADS BOX TRANSCRIPTION FACTOR
238	NONE RESPIRATION MITOCHONDRIAL ACIDIC MATRIX PROTEIN
239	MRPL8 PROTEIN SYNTHESIS RIBOSOMAL PROTEIN, MITOCHONDRIAL L8
240	COX4 OXIDATIVE PHOSPHORYLATIO CYTOCHROME-C OXIDASE SUBUNIT IV
243	ATP1 ATP SYNTHESIS MITOCHONDRIAL F1F0-ATPASE SUBUNIT
245	ATP14 ATP SYNTHESIS F1F0-ATPASE COMPLEX, SUBUNIT H
248	FLR1 FLUCONAZOLE RESISTANCE TRANSPORTER, MAJOR FACILITATOR SUPERFAMILY
254	CTR3 TRANSPORT COPPER TRANSPORTER
256	MMS2 DNA REPAIR, POSTREPLICAT UNKNOWN
261	ARP3 CYTOSKELETON ACTIN-RELATED PROTEIN
273	YHB1 OXIDATIVE STRESS RESPONS FLAVOHEMOGLOBIN
276	ERG2 STEROL METABOLISM C-8 STEROL ISOMERASE
288	FIR1 MRNA 3'-END PROCESSING UNKNOWN
294	MED4 TRANSCRIPTION RNA POLYMERASE II MEDIATOR SUBUNIT
305	PHO3 THIAMINE UPTAKE ACID PHOSPHATASE, CONSTITUTIVE
310	POL5 DNA REPLICATION DNA POLYMERASE V
318	MRS3 TRANSPORT MITOCHONDRIAL CARRIER
324	GCN4 AMINO ACID, PURINE BIOSY TRANSCRIPTION FACTOR
329	URA1 PYRIMIDINE BIOSYNTHESIS DIHYDROOROTATE DEHYDROGENASE
333	HCA4 RRNA PROCESSING RNA HELICASE
337	SQT1 RIBOSOME ASSEMBLY (PUTAT UNKNOWN
338	DBP6 RRNA PROCESSING RNA HELICASE, PUTATIVE
357	RPL37B PROTEIN SYNTHESIS RIBOSOMAL PROTEIN L37B
362	RPS24A PROTEIN SYNTHESIS RIBOSOMAL PROTEIN S24A
366	RPL17B PROTEIN SYNTHESIS RIBOSOMAL PROTEIN L17B
367	RPL16B PROTEIN SYNTHESIS RIBOSOMAL PROTEIN L16B
369	RPS26B PROTEIN SYNTHESIS RIBOSOMAL PROTEIN S26B
373	RPS1B PROTEIN SYNTHESIS RIBOSOMAL PROTEIN S1B
375	RPS10A PROTEIN SYNTHESIS RIBOSOMAL PROTEIN S10A
379	RPL43A PROTEIN SYNTHESIS RIBOSOMAL PROTEIN L34A
380	RPS19B PROTEIN SYNTHESIS RIBOSOMAL PROTEIN S19B
384	RPL12A PROTEIN SYNTHESIS RIBOSOMAL PROTEIN L12A
390	RPS14A PROTEIN SYNTHESIS RIBOSOMAL PROTEIN S14A
392	RPL4B PROTEIN SYNTHESIS RIBOSOMAL PROTEIN L4B
394	RPP1A PROTEIN SYNTHESIS ACIDIC RIBOSOMAL PROTEIN P1A
400	SPT4 TRANSCRIPTION ELONGATION FACTOR
415	RPA190 TRANSCRIPTION RNA POLYMERASE I 190 KD SUBUNIT
417	FPR1 PROTEIN FOLDING PEPTIDYL-PROLYL CIS-TRANS ISOMERASE
425	SRO4 BUD SITE SELECTION, AXIA PLASMA MEMBRANE PROTEIN
426	MUP3 TRANSPORT METHIONINE PERMEASE
432	NTC20 MRNA SPLICING PRP19P-ASSOCIATED COMPLEX PROTEIN
433	SRN2 RNA EXPORT, PUTATIVE UNKNOWN
438	CBP3 RESPIRATION CYTOCHROME-C REDUCTASE ASSEMBLY
460	MET6 METHIONINE BIOSYNTHESIS HOMOCYSTEINE METHYLTRANSFERASE
463	PRP2 MRNA SPLICING RNA HELICASE, PUTATIVE
468	RRD1 DRUG RESISTANCE UNKNOWN
471	YAP6 SALT TOLERANCE BASIC LEU ZIPPER TRANSCRIPTION FACTOR
472	RIF2 SILENCING RAP1-INTERACTING PROTEIN
474	RAD4 DNA REPAIR, NUCLEOTIDE E REPAIROSOME COMPONENT
475	DNL4 DNA REPAIR DNA LIGASE IV HOMOLOGUE
476	CYC2 MITOCHONDRIAL PROTEIN TA CYTOCHROME C IMPORT FACTOR
491	CWH8 CELL WALL BIOGENESIS MANNOPROTEIN LAYER
515	PCL2 CELL CYCLE G1/S CYCLIN
517	MET17 METHIONINE BIOSYNTHESIS O-ACETYLHOMOSERINE SULFHYDRYLASE
520	CLP1 MRNA 3'-END PROCESSING CLEAVAGE/POLYADENYLATION FACTOR CF IA COMPONENT
525	YPT1 SECRETION RAB GTPASE; ER-TO-GOLGI
527	ATX1 OXIDATIVE STRESS RESPONS UNKNOWN
534	ESA1 CHROMATIN STRUCTURE HISTONE ACETYLTRANSFERASE COMPLEX SUBUNIT
539	TLG1 ENDOCYTOSIS LATE GOLGI T-SNARE
548	GSC2 CELL WALL BIOGENESIS 1,3-BETA-D-GLUCAN SYNTHASE SUBUNIT
553	DSK2 SPINDLE POLE BODY DUPL UBIQUITIN-LIKE PROTEIN
555	ERO1 PROTEIN FOLDING PROTEIN DISULFIDE BOND FORMATION IN THE ER
562	GAL2 TRANSPORT GLUCOSE AND GALACTOSE PERMEASE
567	HSP60 PROTEIN FOLDING MITOCHONDRIAL CHAPERONIN
576	GLC3 CELL WALL BIOGENESIS GLYCOGEN BRANCHING ENZYME
577	GLK1 GLYCOLYSIS GLUCOKINASE
595	ECM4 CELL WALL BIOGENESIS UNKNOWN
600	ASP3 ASPARAGINE UTILIZATION L-ASPARAGINASE II
603	SBA1 PROTEIN FOLDING HSP90 ASSOCIATED CO-CHAPERONE
