# Supplementary material for: A linear programming approach for estimating the structure of a sparse linear genetic network from transcript profiling data
Source: Algorithms Mol Biol. 2009 Feb 24;4:5. doi: 10.1186/1748-7188-4-5 (PMC2654898; doi:10.1186/1748-7188-4-5)
Supplement: Additional file 2 — Predicted networks obtained for InSilico and Yeast dataset using LP-SLGN are available here. [file 1748-7188-4-5-S2.tar › Result/ S_cerevisiae/Alpha/influencing/influenceing_310.out]

9	BOI2 BUD EMERGENCE BINDS BEM1P
11	CHD1 TRANSCRIPTION CHROMODOMAIN-HELICASE-DNA-BINDING (CHD) FAMILY
255	YSR3 SPHINGOLIPID METABOLISM DIHYDROSPHINGOSINE-1-PHOSPHATE PHOSPHATASE
394	RPP1A PROTEIN SYNTHESIS ACIDIC RIBOSOMAL PROTEIN P1A
410	APM4 SECRETION VESICLE COAT COMPONENT
512	TAF61 TRANSCRIPTION TFIID 61 KDSUBUNIT
