# Supplementary material for: A linear programming approach for estimating the structure of a sparse linear genetic network from transcript profiling data
Source: Algorithms Mol Biol. 2009 Feb 24;4:5. doi: 10.1186/1748-7188-4-5 (PMC2654898; doi:10.1186/1748-7188-4-5)
Supplement: Additional file 2 — Predicted networks obtained for InSilico and Yeast dataset using LP-SLGN are available here. [file 1748-7188-4-5-S2.tar › Result/ S_cerevisiae/Alpha/influencing/influenceing_225.out]

2	NCE102 SECRETION, NON-CLASSICAL UNKNOWN
40	CLB5 CELL CYCLE G1/S CYCLIN
43	BBP1 CELL CYCLE AND MEIOSIS UNKNOWN
66	POL30 DNA REPLICATION DNA POLYMERASE PROCESSIVITY FACTOR
114	TEM1 CELL CYCLE GTP-BINDING PROTEIN, RAS SUPERFAMILY
128	UBP2 PROTEIN DEGRADATION, UBI UBIQUITIN-SPECIFIC PROTEASE
149	BFR1 SECRETION UNKNOWN
165	FTR1 TRANSPORT IRON PERMEASE
255	YSR3 SPHINGOLIPID METABOLISM DIHYDROSPHINGOSINE-1-PHOSPHATE PHOSPHATASE
345	NSR1 NUCLEAR PROTEIN TARGETIN NLS-BINDING PROTEIN
447	NRD1 TRANSCRIPTION ELONGATION; ALSO MRNA ABUNDANCE
470	CAT8 GLUCONEOGENESIS TRANSCRIPTION FACTOR
572	TFS1 CELL CYCLE SUPPRESSES CDC25 MUTATIONS
573	PGM2 GLYCOLYSIS PHOSPHOGLUCOMUTASE
