# Supplementary material for: A linear programming approach for estimating the structure of a sparse linear genetic network from transcript profiling data
Source: Algorithms Mol Biol. 2009 Feb 24;4:5. doi: 10.1186/1748-7188-4-5 (PMC2654898; doi:10.1186/1748-7188-4-5)
Supplement: Additional file 2 — Predicted networks obtained for InSilico and Yeast dataset using LP-SLGN are available here. [file 1748-7188-4-5-S2.tar › Result/ S_cerevisiae/Alpha/influencing/influenceing_594.out]

25	PEX13 PEROXISOMAL PROTEIN TARG DOCKS PEROXISOMAL PROTEIN RECEPTOR
102	FAA1 FATTY ACID METABOLISM LONG CHAIN FATTY ACYL:COA SYNTHETASE
111	BCS1 RESPIRATION CYT. C IRON-SULFUR SUBUNIT EXPRESSION
135	EUG1 PROTEIN FOLDING PROTEIN DISULFIDE ISOMERASE
162	CPS1 PROTEIN DEGRADATION VACUOLAR CARBOXYPEPTIDASE YSCS
168	TRP5 TRYPTOPHAN BIOSYNTHESIS TRYPTOPHAN SYNTHASE
221	MID2 MATING PROTEIN KINASE A INTERFERENCE PROTEIN
297	HHF1 CHROMATIN STRUCTURE HISTONE H4
304	GLN1 GLUTAMINE BIOSYNTHESIS GLUTAMINE SYNTHETASE
417	FPR1 PROTEIN FOLDING PEPTIDYL-PROLYL CIS-TRANS ISOMERASE
444	SIP2 TRANSCRIPTION COMPONENT OF SNF1 PROTEIN COMPLEX
484	SMP2 RESPIRATION; PLASMID MAI UNKNOWN
590	SDH4 TCA CYCLE SUCCINATE DEHYDROGENASE ANCHOR SUBUNIT
602	DOT5 TRANSCRIPTION DEREPRESSOR OF TELOMERIC SILENCING
