# Supplementary material for: A linear programming approach for estimating the structure of a sparse linear genetic network from transcript profiling data
Source: Algorithms Mol Biol. 2009 Feb 24;4:5. doi: 10.1186/1748-7188-4-5 (PMC2654898; doi:10.1186/1748-7188-4-5)
Supplement: Additional file 2 — Predicted networks obtained for InSilico and Yeast dataset using LP-SLGN are available here. [file 1748-7188-4-5-S2.tar › Result/ S_cerevisiae/Alpha/influencing/influenceing_248.out]

17	TBF1 TELOMERE LENGTH REGULATI TELOMERE TTAGGG REPEAT-BINDING FACTOR
18	MSB1 POLARIZED GROWTH UNKNOWN
22	UBC9 PROTEIN DEGRADATION, UBI E2 UB.-CONJUGATING ENZYME
32	ORC1 DNA REPLICATION ORIGIN RECOGNITION COMPLEX 104 KD SUBUNIT
46	POL4 DNA REPAIR DNA POLYMERASE IV
54	HXT12 TRANSPORT HEXOSE PERMEASE
63	CDC45 DNA REPLICATION PRE-REPLICATIVE COMPLEX SUBUNIT (PUTATIVE)
67	DBF4 CELL CYCLE CDC7P (KINASE) REGULATOR
108	MAG1 DNA REPAIR 3-METHYLADENINE DNA GLYCOSYLASE
124	GAT1 NITROGEN CATABOLISM TRANSCRIPTION FACTOR
142	GOS1 SECRETION GOLGI SNARE
154	TAL1 PENTOSE PHOSPHATE CYCLE TRANSALDOLASE
186	RGM1 TRANSCRIPTION PUTATIVE REPRESSOR
211	TRP2 TRYPTOPHAN BIOSYNTHESIS ANTHRANILATE SYNTHASE COMPONENT I
243	ATP1 ATP SYNTHESIS MITOCHONDRIAL F1F0-ATPASE SUBUNIT
302	VPH1 VACUOLAR ACIDIFICATION VACUOLAR H+-ATPASE 95 KD SUBUNIT
307	SPP41 SPLICING NEGATIVE REGULATOR OF SPLICEOSOME GENES
323	SAP185 CELL CYCLE SIT4P-ASSOCIATED PROTEIN
350	TIF35 PROTEIN SYNTHESIS TRANSLATION INITIATION FACTOR EIF3 SUBUNIT
390	RPS14A PROTEIN SYNTHESIS RIBOSOMAL PROTEIN S14A
414	RRP5 RRNA PROCESSING UNKNOWN; REQUIRED FOR PRE-RRNA CLEAVAGE
430	PRP9 MRNA SPLICING U2 SNRNP ACTIVATION
469	PPZ2 STRESS RESPONSE SER/THR PHOSPHATASE
487	MMS21 DNA REPAIR UNKNOWN
514	FUS1 MATING; CELL FUSION SH3 DOMAIN PROTEIN
537	IMG1 PROTEIN SYNTHESIS RIBOSOMAL PROTEIN, MITOCHONDRIAL
539	TLG1 ENDOCYTOSIS LATE GOLGI T-SNARE
544	MUP1 TRANSPORT METHIONINE PERMEASE
548	GSC2 CELL WALL BIOGENESIS 1,3-BETA-D-GLUCAN SYNTHASE SUBUNIT
551	PUT2 AMINO ACID BIOSYNTHESIS DELTA-1-PYRROLINE-5-CARBOXYLATE DEHYDROGENASE
557	HSP82 PROTEIN FOLDING HSP90 HOMOLOG
566	QCR2 OXIDATIVE PHOSPHORYLATIO UBIQUINOL--CYTOCHROME-C REDUCTASE 40 KD SUBUNIT
572	TFS1 CELL CYCLE SUPPRESSES CDC25 MUTATIONS
580	YGP1 DIAUXIC SHIFT UNKNOWN; RESPONSE TO NUTRIENT LIMITATION
584	PRB1 PROTEIN DEGRADATION VACUOLAR PROTEASE B
585	PUT1 GLUTAMATE BIOSYNTHESIS PROLINE OXIDASE
590	SDH4 TCA CYCLE SUCCINATE DEHYDROGENASE ANCHOR SUBUNIT
