# Supplementary material for: A linear programming approach for estimating the structure of a sparse linear genetic network from transcript profiling data
Source: Algorithms Mol Biol. 2009 Feb 24;4:5. doi: 10.1186/1748-7188-4-5 (PMC2654898; doi:10.1186/1748-7188-4-5)
Supplement: Additional file 2 — Predicted networks obtained for InSilico and Yeast dataset using LP-SLGN are available here. [file 1748-7188-4-5-S2.tar › Result/ S_cerevisiae/Alpha/influencing/influenceing_49.out]

20	SEO1 DRUG RESISTANCE SUPPRESSOR OF SULFOXYDE ETHIONINE
25	PEX13 PEROXISOMAL PROTEIN TARG DOCKS PEROXISOMAL PROTEIN RECEPTOR
103	MET13 METHIONINE METABOLISM METHYLENETETRAHYDROFOLATE REDUCTASE, PUTATIVE
129	SLY1 SECRETION SNARE DOCKING COMPLEX SUBUNIT
140	HAP2 RESPIRATION TRANSCRIPTION FACTOR
156	SSP120 SECRETION UNKNOWN
167	CIN5 SALT TOLERANCE BASIC LEU ZIPPER TRANSCRIPTION FACTOR
175	SKI3 MRNA DECAY AND VIRUS RES UNKNOWN
206	TKL1 PENTOSE PHOSPHATE CYCLE TRANSKETOLASE
209	HXK2 GLYCOLYSIS HEXOKINASE II
235	ECM3 CELL WALL BIOGENESIS UNKNOWN
251	MSU1 MITOCHONDRIAL BIOGENESIS COMPONENT OF 3'-5' EXONUCLEASE COMPLEX
264	ECM32 CELL WALL BIOGENESIS DNA HELICASE I
292	KCS1 CELL WALL ORGANIZATION (PUTATIVE) TRANSCRIPTION FACTOR
310	POL5 DNA REPLICATION DNA POLYMERASE V
359	RPS31 PROTEIN SYNTHESIS RIBOSOMAL PROTEIN S31
371	RPL11A PROTEIN SYNTHESIS RIBOSOMAL PROTEIN L11A
387	RPL27A PROTEIN SYNTHESIS RIBOSOMAL PROTEIN L27A
394	RPP1A PROTEIN SYNTHESIS ACIDIC RIBOSOMAL PROTEIN P1A
413	SRP40 TRANSCRIPTION (PUTATIVE) SUPPRESSOR OF MUTANT AC40 SUBUNIT OF RNA POLYMERASE I AND III
417	FPR1 PROTEIN FOLDING PEPTIDYL-PROLYL CIS-TRANS ISOMERASE
465	MET1 METHIONINE BIOSYNTHESIS SIROHEME SYNTHASE
468	RRD1 DRUG RESISTANCE UNKNOWN
479	ASK10 STRESS RESPONSE ENHANCER OF SKN7-DEPENDENT TRANSCRIPTION
481	SWI1 TRANSCRIPTION COMPONENT OF SWI/SNF GLOBAL ACTIVATOR COMPLEX
512	TAF61 TRANSCRIPTION TFIID 61 KDSUBUNIT
520	CLP1 MRNA 3'-END PROCESSING CLEAVAGE/POLYADENYLATION FACTOR CF IA COMPONENT
539	TLG1 ENDOCYTOSIS LATE GOLGI T-SNARE
550	KTR4 PROTEIN GLYCOSYLATION PUTATIVE ALPHA-1,2-MANNOSYLTRANSFERASE
561	COX9 OXIDATIVE PHOSPHORYLATIO CYTOCHROME C OXIDASE ASSEMBLY
565	HXT4 TRANSPORT HEXOSE PERMEASE
570	TPS1 TREHALOSE METABOLISM TREHALOSE-6-PHOSPHATE SYNTHAS
585	PUT1 GLUTAMATE BIOSYNTHESIS PROLINE OXIDASE
590	SDH4 TCA CYCLE SUCCINATE DEHYDROGENASE ANCHOR SUBUNIT
596	YPS6 PROTEIN DEGRADATION GPI-ANCHORED ASPARTIC PROTEASE
