# Supplementary material for: A linear programming approach for estimating the structure of a sparse linear genetic network from transcript profiling data
Source: Algorithms Mol Biol. 2009 Feb 24;4:5. doi: 10.1186/1748-7188-4-5 (PMC2654898; doi:10.1186/1748-7188-4-5)
Supplement: Additional file 2 — Predicted networks obtained for InSilico and Yeast dataset using LP-SLGN are available here. [file 1748-7188-4-5-S2.tar › Result/ S_cerevisiae/Alpha/influencing/influenceing_576.out]

1	ALPHA1 TRANSCRIPTION ALPHA-SPECIFIC GENE ACTIVATOR
44	PEA2 MATING UNKNOWN
51	PCM1 AMINOSUGARS METABOLISM PHOSPHOACETYLGLUCOSAMINE MUTASE
71	ARP1 CYTOSKELETON ACTIN-RELATED PROTEIN
83	CAT2 FATTY ACID TRANSPORT CARNITINE O-ACETYLTRANSFERASE
91	RPN2 TRNA PROCESSING 26S PROTEASOME SUBUNIT)
113	WHI4 CELL SIZE PUTATIVE RNA BINDING PROTEIN
121	DAL2 ALLANTOIN UTILIZATION ALLANTOICASE
136	LPP1 PHOSPHOLIPID METABOLISM LIPID PHOSPHATE PHOSPHATASE
139	MUD2 MRNA SPLICING COMMITMENT COMPLEX COMPONENT
140	HAP2 RESPIRATION TRANSCRIPTION FACTOR
143	OCH1 PROTEIN GLYCOSYLATION MEMBRANE-BOUND MANNOSYLTRANSFERASE
151	NONE ELECTRON TRANSPORT ELECTRON-TRANSFERRING FLAVOPROTEIN, BETA CHAIN
185	FAT2 TRANSPORT PEROXISOMAL (PUTATIVE) FATTY ACID TRANSPORTER
198	NAT2 PROTEIN PROCESSING N-ACETYLTRANSFERASE FOR N-TERMINAL METHIONINE
224	TPS3 TREHALOSE UTILIZATION ALPHA,ALPHA-TREHALOSE-PHOSPHATE SYNTHASE
227	RVS167 CYTOSKELETON ACTIN-BINDING PROTEIN
235	ECM3 CELL WALL BIOGENESIS UNKNOWN
269	CTS1 CELL WALL BIOGENESIS ENDOCHITINASE
333	HCA4 RRNA PROCESSING RNA HELICASE
334	GCD14 PROTEIN SYNTHESIS TRANSLATIONAL REPRESSOR OF GCN4
346	NONE PROTEIN SYNTHESIS RIBOSOMAL PROTEIN L24B (PUTATIVE)
349	HMT1 PROTEIN PROCESSING ARGININE METHYLTRANSFERASE
357	RPL37B PROTEIN SYNTHESIS RIBOSOMAL PROTEIN L37B
358	RPL40A PROTEIN SYNTHESIS RIBOSOMAL PROTEIN L40A
400	SPT4 TRANSCRIPTION ELONGATION FACTOR
448	SPE3 POLYAMINE BIOSYNTHESIS PUTRESCINE AMINOPROPYLTRANSFERASE (SPERMIDINE SYNTHASE)
455	MGA2 TRANSCRIPTION CHROMATIN REMODELING (PUTATIVE)
460	MET6 METHIONINE BIOSYNTHESIS HOMOCYSTEINE METHYLTRANSFERASE
469	PPZ2 STRESS RESPONSE SER/THR PHOSPHATASE
474	RAD4 DNA REPAIR, NUCLEOTIDE E REPAIROSOME COMPONENT
486	HPA1 CHROMATIN STRUCTURE HISTONE ACETYLTRANSFERASE COMPLEX SUBUNIT
503	PYC2 TCA CYCLE PYRUVATE CARBOXYLASE 2
525	YPT1 SECRETION RAB GTPASE; ER-TO-GOLGI
526	RPB4 TRANSCRIPTION RNA POLYMERASE II 32 KDA SUBUNIT
593	LSC2 TCA CYCLE SUCCINYL-COA LIGASE
596	YPS6 PROTEIN DEGRADATION GPI-ANCHORED ASPARTIC PROTEASE
